# Supplementary material for: Alterations in the Gut Microbiota in Pregnant Women with Pregestational Type 2 Diabetes Mellitus
Source: mSystems. 2023 Feb 28;8(2):e01146-22. doi: 10.1128/msystems.01146-22 (PMC10134876; doi:10.1128/msystems.01146-22)
Supplement: TABLE S1 [file msystems.01146-22-s0003.xlsx]

## Sheet: OTU_stat_detail
Sample name	Tag number	OTU number
DM10S1	49620	272
DM10S2	53355	312
DM10S3	49216	288
DM11S1	53495	235
DM11S2	53263	187
DM11S3	53714	225
DM12S1	52680	283
DM12S2	46102	298
DM12S3	51816	216
DM13S1	48706	311
DM13S2	50387	280
DM13S3	47878	297
DM14S2	52241	430
DM14S3	53399	726
DM15S1	53111	346
DM15S2	51089	357
DM15S3	47486	333
DM16S1	48175	362
DM16S2	47647	363
DM16S3	50733	352
DM17S1	48793	242
DM17S2	52495	210
DM17S3	49487	217
DM18S2	50001	373
DM18S3	50494	345
DM19S1	58487	169
DM19S2	57194	224
DM1S1	47280	295
DM1S2	52910	275
DM1S3	50663	298
DM2S2	55418	176
DM2S3	57465	161
DM3S1	49338	329
DM3S2	51056	338
DM4S1	55490	346
DM4S2	57722	267
DM4S3	54059	288
DM5S1	50635	205
DM5S2	56830	165
DM5S3	51114	193
DM6S2	48394	347
DM6S3	48733	357
DM7S1	51200	258
DM7S2	51061	240
DM7S3	48272	307
DM8S1	49417	364
DM8S2	47315	406
DM8S3	51947	322
DM9S1	47923	275
DM9S2	51453	265
DM9S3	51592	275
IDM4S1	46069	325
IDM4S2	50992	288
IDM4S3	56728	175
C012A	57142	1167
C038A	59746	1561
C004A	58400	1445
C005A	60518	937
C007A	60407	1467
C008A	59493	1573
C041A	60332	1010
C043A	60119	1518
C006A	59503	1586
C020A	52058	1460
C039A	58803	1578
C054A	60829	1630
C055A	51898	1517
C047A	59558	1716
C022A	58527	1623
C015A	60356	1491
C023A	57587	571
C033A	57260	498
C037A	61169	495
C067A	61653	627
C025A	62554	676
C027A	61072	802
C028A	59456	1973
C030A	56580	1929
C013A	59878	524
C036A	57297	754
C034A	60044	589
C048A	56292	2759
C049A	55633	2536
C062A	50886	1976
C003B	61109	1028
C012B	62573	1046
C063A	62531	1516
C059A	60820	1153
C064A	63176	1132
C065A	61075	1024
C017A	61027	742
C072A	61413	781
C053A	61051	750
C022B	61178	726
C068A	60311	770
C074A	57741	867
C085A	61995	709
C009B	62414	749
C015B	56883	2160
C076A	58725	1688
C075A	55751	2397
C080A	57116	2378
C077A	56234	2226
C002B	58026	2207
C057A	58603	1396
C071A	57389	821
C005B	60399	1630
C083A	58104	2128
C020B	58437	1696
C088A	58359	1166
C004B	59276	769
C055B	58443	860
C043B	60524	925
C006B	60866	762
C007B	61089	716
C047B	60911	643
C038B	49795	754
C034B	61929	545
C091A	61866	732
C033B	61409	987
C067B	58065	550
C068B	59665	779
C092A	46093	658
C036B	59701	1234
C087A	59342	944
C027B	54799	664
C037B	57396	1126
C023B	57842	1012
C098A	54273	703
C041B	55188	1281
C100A	56431	1117
C025B	56662	1153
C013B	57203	1124
C022C	59227	707
C028B	57212	720
C076B	55578	801
C054B	57925	637
C009C	57005	964
C097A	59628	701
C049B	56778	907
C062B	53519	758
C030B	57299	754
C099A	60625	632
C003C	56257	1078
C017B	59661	1929
C039B	60717	535
C048B	56046	1241
C002C	60752	651
C047C	60232	698
C059B	60027	696
C053B	59724	708
C012C	60654	757
C080B	58446	573
C069A	60780	1378
C093A	56677	1465
C008B	60025	1347
C055C	59109	750
C008C	59957	706
C015C	60387	672
C004C	56812	790
C007C	57931	785
C038C	59373	1131
C005C	58865	1451
C057B	58092	1108
C074B	60039	922
C043C	59274	861
C020C	59272	1032
C099B	61279	438
C092B	60240	472
C083B	61903	921
C072B	60539	913
C085B	55436	1593
C065B	59380	1845
C063B	57634	2073
C071B	58422	1082
C013C	57444	1796
C023C	57785	1475
C057C	58858	1579
C054C	59062	1471
C067C	58093	1468
C036C	56452	1712
C033C	55373	835
C034C	57845	556
C062C	53352	612
C006C	49924	717
C064B	58529	678
C025C	59963	627
C037C	59943	667
C027C	59524	646
C017C	59128	740
C077B	59696	705
C039C	59203	685
C028C	60669	593
C030C	61083	666
C069B	61452	626
C100B	49952	656
C041C	52945	607
C068C	59455	458
C088B	56995	771
C049C	57770	838
C074C	58154	934
C075B	57061	813
C091B	56571	740
C080C	57623	760
C093B	59236	885
C076C	59567	774
C063C	55901	671
C098B	52859	750
C085C	58123	648
C072C	57540	716
C092C	57875	660
C065C	56089	722
C069C	58525	768
C064C	56566	724
C053C	52291	711
C059C	57398	744
C048C	57224	768
C077C	55074	975
C099C	54954	880
C083C	54754	1033
C097B	58964	917
C075C	59701	839
C100C	59379	687
C071C	59444	1565
C091C	60672	916
C087C	56701	799
C087B	56305	826
C088C	55713	807
C093C	56424	1200
C098C	53716	766
C097C	49803	653
C009A	62380	332
C003A	50663	737
C002A	62032	539
Num samples: 234
Num total OTUs: 9454
Num total sequences: 13252913
