# Supplementary material for: Alterations in the Gut Microbiota in Pregnant Women with Pregestational Type 2 Diabetes Mellitus
Source: mSystems. 2023 Feb 28;8(2):e01146-22. doi: 10.1128/msystems.01146-22 (PMC10134876; doi:10.1128/msystems.01146-22)
Supplement: TABLE S2 [file msystems.01146-22-s0004.xlsx]

## Sheet: wilcox.cc.phylum
Taxonomy	group1	group2	method	P value (T1)	P value (T2)	P value (T3)	Q value (T1)	Q value (T2)	Q value (T3)	Label (T1)	Label (T2)	Label (T3)
Acidobacteriota	Control	PGDM	Wilcoxon	0	0	0.018	0	0	0.027	***/***	***/***	*/*
Actinobacteriota	Control	PGDM	Wilcoxon	0.149	0.01	0.081	0.17	0.016	0.097	ns/ns	*/*	./.
Armatimonadota	Control	PGDM	Wilcoxon	0	0.021	0.04	0	0.031	0.051	***/***	*/*	*/.
Bacteria_Other	Control	PGDM	Wilcoxon	0	0	0	0	0	0	***/***	***/***	***/***
Bacteroidota	Control	PGDM	Wilcoxon	0.165	0.032	0	0.18	0.043	0	ns/ns	*/*	***/***
Bdellovibrionota	Control	PGDM	Wilcoxon	0	0.017	0.049	0	0.026	0.062	***/***	*/*	*/.
Campilobacterota	Control	PGDM	Wilcoxon	0	0	0	0	0	0	***/***	***/***	***/***
Chloroflexi	Control	PGDM	Wilcoxon	0	0	0.002	0	0	0.003	***/***	***/***	**/**
Crenarchaeota	Control	PGDM	Wilcoxon	0.003	0.088	0.274	0.004	0.1	0.29	**/**	./ns	ns/ns
Cyanobacteria	Control	PGDM	Wilcoxon	0.006	0.001	0.001	0.01	0.001	0.002	**/*	**/**	**/**
Desulfobacterota	Control	PGDM	Wilcoxon	0.521	0.841	0.852	0.54	0.85	0.85	ns/ns	ns/ns	ns/ns
Entotheonellaeota	Control	PGDM	Wilcoxon	0.002	0.088	0.106	0.003	0.1	0.12	**/**	./ns	ns/ns
Firmicutes	Control	PGDM	Wilcoxon	0.427	0.029	0.006	0.45	0.04	0.01	ns/ns	*/*	**/*
Fusobacteriota	Control	PGDM	Wilcoxon	0	0	0	0	0	0	***/***	***/***	***/***
Gemmatimonadota	Control	PGDM	Wilcoxon	0	0	0.002	0	0	0.003	***/***	***/***	**/**
Methylomirabilota	Control	PGDM	Wilcoxon	0	0.011	0.026	0.001	0.017	0.037	***/**	*/*	*/*
Myxococcota	Control	PGDM	Wilcoxon	0	0	0.003	0	0	0.004	***/***	***/***	**/**
Nitrospirota	Control	PGDM	Wilcoxon	0	0	0.009	0	0	0.014	***/***	***/***	**/*
Patescibacteria	Control	PGDM	Wilcoxon	0	0	0	0	0	0	***/***	***/***	***/***
Planctomycetota	Control	PGDM	Wilcoxon	0	0.003	0.04	0	0.006	0.051	***/***	**/**	*/.
Proteobacteria	Control	PGDM	Wilcoxon	0.035	0.304	0.051	0.047	0.32	0.063	*/*	ns/ns	./.
Spirochaetota	Control	PGDM	Wilcoxon	0	0	0	0	0	0	***/***	***/***	***/***
Synergistota	Control	PGDM	Wilcoxon	0	0	0	0	0	0	***/***	***/***	***/***
Verrucomicrobiota	Control	PGDM	Wilcoxon	0.145	0	0.063	0.16	0	0.077	ns/ns	***/***	./.

## Sheet: fried.period.phylum
Taxonomy	group	method	n	statistic	df	P value	Q value	Label.sign
Crenarchaeota	Control	Friedman test	60	25.0957	2	0	0	***/***
Acidobacteriota	Control	Friedman test	60	13.661	2	0.001	0.003	**/**
Actinobacteriota	Control	Friedman test	60	0.7	2	0.705	0.705	ns/ns
Armatimonadota	Control	Friedman test	60	20.7089	2	0	0	***/***
Bacteroidota	Control	Friedman test	60	2.43333	2	0.296	0.374	ns/ns
Bdellovibrionota	Control	Friedman test	60	21.2892	2	0	0	***/***
Campilobacterota	Control	Friedman test	60	3.43333	2	0.18	0.24	ns/ns
Chloroflexi	Control	Friedman test	60	17.9052	2	0	0.001	***/**
Cyanobacteria	Control	Friedman test	60	3.43333	2	0.18	0.24	ns/ns
Desulfobacterota	Control	Friedman test	60	6.03333	2	0.049	0.09	*/.
Entotheonellaeota	Control	Friedman test	60	17.3182	2	0	0.001	***/**
Firmicutes	Control	Friedman test	60	5.23333	2	0.073	0.123	./ns
Fusobacteriota	Control	Friedman test	60	3.73333	2	0.155	0.232	ns/ns
Gemmatimonadota	Control	Friedman test	60	15.1842	2	0.001	0.002	**/**
Methylomirabilota	Control	Friedman test	60	10.8889	2	0.004	0.009	**/**
Myxococcota	Control	Friedman test	60	16.2091	2	0	0.001	***/**
Nitrospirota	Control	Friedman test	60	14.8683	2	0.001	0.002	**/**
Bacteria_Other	Control	Friedman test	60	5.13675	2	0.077	0.123	./ns
Patescibacteria	Control	Friedman test	60	1.63333	2	0.442	0.49	ns/ns
Planctomycetota	Control	Friedman test	60	14.5955	2	0.001	0.002	**/**
Proteobacteria	Control	Friedman test	60	1.03333	2	0.597	0.622	ns/ns
Spirochaetota	Control	Friedman test	60	1.6	2	0.449	0.49	ns/ns
Synergistota	Control	Friedman test	60	1.93133	2	0.381	0.457	ns/ns
Verrucomicrobiota	Control	Friedman test	60	9.7	2	0.008	0.016	**/*
Acidobacteriota	PGDM	Friedman test	14	0.424242	2	0.809	0.863	ns/ns
Actinobacteriota	PGDM	Friedman test	14	2.71429	2	0.257	0.588	ns/ns
Bacteroidota	PGDM	Friedman test	14	2.71429	2	0.257	0.588	ns/ns
Campilobacterota	PGDM	Friedman test	14	0.285714	2	0.867	0.867	ns/ns
Chloroflexi	PGDM	Friedman test	14	2	2	0.368	0.589	ns/ns
Cyanobacteria	PGDM	Friedman test	14	1.4	2	0.497	0.722	ns/ns
Desulfobacterota	PGDM	Friedman test	14	1.07692	2	0.584	0.746	ns/ns
Firmicutes	PGDM	Friedman test	14	3.57143	2	0.168	0.588	ns/ns
Fusobacteriota	PGDM	Friedman test	14	1	2	0.607	0.746	ns/ns
Bacteria_Other	PGDM	Friedman test	14	4.96296	2	0.084	0.446	./ns
Patescibacteria	PGDM	Friedman test	14	6	2	0.05	0.398	./ns
Planctomycetota	PGDM	Friedman test	14	2	2	0.368	0.589	ns/ns
Proteobacteria	PGDM	Friedman test	14	0.428571	2	0.807	0.863	ns/ns
Spirochaetota	PGDM	Friedman test	14	2	2	0.368	0.589	ns/ns
Synergistota	PGDM	Friedman test	14	3.26316	2	0.196	0.588	ns/ns
Verrucomicrobiota	PGDM	Friedman test	14	11.64	2	0.003	0.047	**/*
