# Supplementary material for: Alterations in the Gut Microbiota in Pregnant Women with Pregestational Type 2 Diabetes Mellitus
Source: mSystems. 2023 Feb 28;8(2):e01146-22. doi: 10.1128/msystems.01146-22 (PMC10134876; doi:10.1128/msystems.01146-22)
Supplement: TABLE S3 [file msystems.01146-22-s0005.xlsx]

## Sheet: wilcox.cc.OTU
Taxonomy	group1	group2	method	P value (T1)	P value (T2)	P value (T3)	Q value (T1)	Q value (T2)	Q value (T3)	Label (T1)	Label (T2)	Label (T3)
OTU1_Bacteroides_vulgatus	Control	PGDM	Wilcoxon	0	0	0	0	0	0	***/***	***/***	***/***
OTU10_Bifidobacterium_adolescentis	Control	PGDM	Wilcoxon	0.503	0.207	0.614	0.55	0.25	0.66	ns/ns	ns/ns	ns/ns
OTU100_Alistipes	Control	PGDM	Wilcoxon	0.222	0.06	0.072	0.27	0.085	0.099	ns/ns	./.	./.
OTU101_Prevotella_stercorea	Control	PGDM	Wilcoxon	0.065	0.004	0.011	0.091	0.009	0.02	./.	**/**	*/*
OTU102_Butyricicoccus	Control	PGDM	Wilcoxon	0.352	0.249	0.304	0.4	0.29	0.35	ns/ns	ns/ns	ns/ns
OTU103_Eubacterium_coprostanoligenes	Control	PGDM	Wilcoxon	0.002	0.01	0.011	0.005	0.018	0.02	**/**	*/*	*/*
OTU104_Eubacterium_siraeum	Control	PGDM	Wilcoxon	0.018	0.002	0.003	0.03	0.005	0.006	*/*	**/**	**/**
OTU105_Ruminococcus_torques	Control	PGDM	Wilcoxon	0.304	0.025	0.001	0.35	0.039	0.003	ns/ns	*/*	**/**
OTU106_Ruminococcus_lactaris	Control	PGDM	Wilcoxon	0.14	0.009	0.153	0.18	0.016	0.19	ns/ns	**/*	ns/ns
OTU107_Parabacteroides_johnsonii	Control	PGDM	Wilcoxon	0.994	0.46	0.244	1	0.51	0.29	ns/ns	ns/ns	ns/ns
OTU108_Lachnospiraceae_UCG-004	Control	PGDM	Wilcoxon	0.324	0.165	0.548	0.37	0.2	0.59	ns/ns	ns/ns	ns/ns
OTU109_Faecalibacterium_prausnitzii	Control	PGDM	Wilcoxon	0.004	1	0.654	0.009	1	0.69	**/**	ns/ns	ns/ns
OTU11_Bacteroides_coprocola	Control	PGDM	Wilcoxon	0.129	0.148	0.122	0.16	0.18	0.16	ns/ns	ns/ns	ns/ns
OTU110_Barnesiella	Control	PGDM	Wilcoxon	0.192	0.159	0.113	0.23	0.2	0.15	ns/ns	ns/ns	ns/ns
OTU111_Sutterella	Control	PGDM	Wilcoxon	0.01	0.007	0.001	0.018	0.014	0.003	*/*	**/*	**/**
OTU112_Lachnoclostridium	Control	PGDM	Wilcoxon	0	0	0	0	0	0	***/***	***/***	***/***
OTU113_Oscillospiraceae	Control	PGDM	Wilcoxon	0.337	0.038	0	0.39	0.056	0.001	ns/ns	*/.	***/**
OTU114_Bacteroides	Control	PGDM	Wilcoxon	0.153	0.972	0.735	0.19	0.98	0.77	ns/ns	ns/ns	ns/ns
OTU115_Lachnospiraceae	Control	PGDM	Wilcoxon	0.004	0	0.01	0.008	0	0.018	**/**	***/***	*/*
OTU116_Corynebacterium_matruchotii	Control	PGDM	Wilcoxon	0	0	0	0	0	0	***/***	***/***	***/***
OTU117_Oscillospiraceae	Control	PGDM	Wilcoxon	0.512	0.003	0.036	0.56	0.006	0.054	ns/ns	**/**	*/.
OTU118_Porphyromonas	Control	PGDM	Wilcoxon	0	0	0	0	0	0	***/***	***/***	***/***
OTU119_Oscillospiraceae	Control	PGDM	Wilcoxon	0.004	0	0	0.008	0	0	**/**	***/***	***/***
OTU12_Subdoligranulum	Control	PGDM	Wilcoxon	0.031	0.777	0.767	0.047	0.81	0.8	*/*	ns/ns	ns/ns
OTU120_Prevotella_pallens	Control	PGDM	Wilcoxon	0	0	0	0	0	0	***/***	***/***	***/***
OTU121_Subdoligranulum	Control	PGDM	Wilcoxon	0	0	0	0.001	0	0	***/**	***/***	***/***
OTU122_Flavonifractor	Control	PGDM	Wilcoxon	0.117	0.02	0.086	0.15	0.033	0.12	ns/ns	*/*	./ns
OTU123_Blautia	Control	PGDM	Wilcoxon	0.039	0.366	0.161	0.058	0.42	0.2	*/.	ns/ns	ns/ns
OTU124_Bacteroides	Control	PGDM	Wilcoxon	0.106	0.007	0.009	0.14	0.013	0.016	ns/ns	**/*	**/*
OTU125_Lachnospiraceae_UCG-003	Control	PGDM	Wilcoxon	0	0.001	0	0	0.002	0.001	***/***	**/**	***/**
OTU126_Carnobacterium_maltaromaticum	Control	PGDM	Wilcoxon	0	0	0	0	0	0	***/***	***/***	***/***
OTU127_Lachnospiraceae	Control	PGDM	Wilcoxon	0.124	0.002	0.038	0.16	0.005	0.057	ns/ns	**/**	*/.
OTU128_Barnesiella	Control	PGDM	Wilcoxon	0.012	0.024	0.028	0.021	0.038	0.044	*/*	*/*	*/*
OTU129_Gemella	Control	PGDM	Wilcoxon	0	0	0	0	0	0	***/***	***/***	***/***
OTU13_Eubacterium_eligens	Control	PGDM	Wilcoxon	0.021	0.002	0.001	0.034	0.004	0.003	*/*	**/**	**/**
OTU130_Bacteroides	Control	PGDM	Wilcoxon	0	0	0	0	0	0	***/***	***/***	***/***
OTU131_Bacteroides	Control	PGDM	Wilcoxon	0.134	0.772	0.777	0.17	0.8	0.81	ns/ns	ns/ns	ns/ns
OTU132_Paraprevotella	Control	PGDM	Wilcoxon	0.008	0.004	0.001	0.014	0.008	0.003	**/*	**/**	**/**
OTU133_Eubacterium_coprostanoligenes	Control	PGDM	Wilcoxon	0.141	0.072	0.008	0.18	0.1	0.015	ns/ns	./ns	**/*
OTU134_Tyzzerella	Control	PGDM	Wilcoxon	0.369	0.065	0.017	0.42	0.091	0.028	ns/ns	./.	*/*
OTU135_Eubacterium_coprostanoligenes	Control	PGDM	Wilcoxon	0.176	0.634	0.071	0.22	0.68	0.099	ns/ns	ns/ns	./.
OTU136_Subdoligranulum	Control	PGDM	Wilcoxon	0	0	0.005	0	0	0.01	***/***	***/***	**/*
OTU137_Eubacterium_ventriosum	Control	PGDM	Wilcoxon	0.385	0.013	0.01	0.43	0.023	0.018	ns/ns	*/*	*/*
OTU138_Subdoligranulum	Control	PGDM	Wilcoxon	0.022	0.557	0.238	0.035	0.6	0.28	*/*	ns/ns	ns/ns
OTU139_Ruminococcus_sp	Control	PGDM	Wilcoxon	0.035	0.002	0	0.053	0.004	0.001	*/.	**/**	***/**
OTU14_Subdoligranulum	Control	PGDM	Wilcoxon	0.002	0.008	0	0.005	0.015	0.001	**/**	**/*	***/**
OTU141_Ruminococcus	Control	PGDM	Wilcoxon	0.446	0.841	0.044	0.49	0.86	0.065	ns/ns	ns/ns	*/.
OTU142_Butyricicoccus	Control	PGDM	Wilcoxon	0.168	0.046	0.04	0.21	0.067	0.06	ns/ns	*/.	*/.
OTU143_Sutterella_wadsworthensis	Control	PGDM	Wilcoxon	0	0	0	0	0.001	0	***/***	***/**	***/***
OTU144_Bacteroides	Control	PGDM	Wilcoxon	0.53	0.539	0.654	0.58	0.59	0.69	ns/ns	ns/ns	ns/ns
OTU146_Bacteroides_clarus	Control	PGDM	Wilcoxon	0.005	0.002	0.003	0.01	0.005	0.006	**/*	**/**	**/**
OTU147_Bacteroides	Control	PGDM	Wilcoxon	0	0.014	0.001	0	0.025	0.002	***/***	*/*	**/**
OTU148_Prevotella_nanceiensis	Control	PGDM	Wilcoxon	0	0	0	0	0	0	***/***	***/***	***/***
OTU149_Prevotella_salivae	Control	PGDM	Wilcoxon	0	0	0	0	0	0	***/***	***/***	***/***
OTU15_Bacteroides_fragilis	Control	PGDM	Wilcoxon	0	0	0	0	0	0	***/***	***/***	***/***
OTU150_Clostridium	Control	PGDM	Wilcoxon	0.704	0.012	0	0.74	0.022	0	ns/ns	*/*	***/***
OTU151_Marseillibacter_massiliensis	Control	PGDM	Wilcoxon	0.073	0.448	0.82	0.1	0.5	0.84	./ns	ns/ns	ns/ns
OTU152_Coprococcus_catus	Control	PGDM	Wilcoxon	0.324	0.304	0.777	0.37	0.35	0.81	ns/ns	ns/ns	ns/ns
OTU153_Lachnospiraceae	Control	PGDM	Wilcoxon	0.746	0.684	0.385	0.78	0.72	0.43	ns/ns	ns/ns	ns/ns
OTU154_Bacteroides_dorei	Control	PGDM	Wilcoxon	0.006	0.032	0.002	0.011	0.049	0.004	**/*	*/*	**/**
OTU155_Streptococcus_anginosus	Control	PGDM	Wilcoxon	0	0	0	0	0	0	***/***	***/***	***/***
OTU156_Oscillibacter_sp	Control	PGDM	Wilcoxon	0.798	0.072	0.291	0.82	0.099	0.34	ns/ns	./.	ns/ns
OTU157_Coprobacter	Control	PGDM	Wilcoxon	0.001	0.003	0	0.002	0.006	0	**/**	**/**	***/***
OTU158_Sutterella	Control	PGDM	Wilcoxon	0.003	0.014	0.043	0.006	0.024	0.063	**/**	*/*	*/.
OTU159_Bifidobacterium	Control	PGDM	Wilcoxon	0.351	0.178	0.654	0.4	0.22	0.69	ns/ns	ns/ns	ns/ns
OTU16_Megamonas	Control	PGDM	Wilcoxon	0.021	0.011	0.003	0.035	0.019	0.007	*/*	*/*	**/**
OTU160_Holdemanella	Control	PGDM	Wilcoxon	0.127	0.028	0.06	0.16	0.043	0.085	ns/ns	*/*	./.
OTU161_Desulfovibrio_piger	Control	PGDM	Wilcoxon	0.001	0.002	0.001	0.002	0.004	0.002	**/**	**/**	**/**
OTU162_Lachnospiraceae	Control	PGDM	Wilcoxon	0.644	0.004	0.003	0.68	0.008	0.007	ns/ns	**/**	**/**
OTU163_Odoribacter_splanchnicus	Control	PGDM	Wilcoxon	0.809	0.586	0.273	0.83	0.63	0.32	ns/ns	ns/ns	ns/ns
OTU164_Aggregatibacter	Control	PGDM	Wilcoxon	0	0	0	0	0	0	***/***	***/***	***/***
OTU165_Dialister_invisus	Control	PGDM	Wilcoxon	0	0	0	0	0	0	***/***	***/***	***/***
OTU166_Eubacterium_siraeum	Control	PGDM	Wilcoxon	0.005	0.001	0.002	0.011	0.003	0.005	**/*	**/**	**/**
OTU167_Ruminococcaceae	Control	PGDM	Wilcoxon	0.007	0.001	0.001	0.014	0.002	0.002	**/*	**/**	**/**
OTU168_Clostridium_leptum	Control	PGDM	Wilcoxon	0.967	0.091	0.187	0.97	0.12	0.23	ns/ns	./ns	ns/ns
OTU169_Clostridia_UCG-014	Control	PGDM	Wilcoxon	0.146	0.001	0.001	0.18	0.002	0.003	ns/ns	**/**	**/**
OTU17_Bacteroides_massiliensis	Control	PGDM	Wilcoxon	0.178	0.134	0.167	0.22	0.17	0.21	ns/ns	ns/ns	ns/ns
OTU170_Clostridia_UCG-014	Control	PGDM	Wilcoxon	0	0	0	0	0.001	0	***/***	***/**	***/***
OTU171_Christensenellaceae_R-7	Control	PGDM	Wilcoxon	0	0	0	0.001	0	0	***/**	***/***	***/***
OTU172_Agathobacter	Control	PGDM	Wilcoxon	0.427	0.967	0.02	0.48	0.97	0.033	ns/ns	ns/ns	*/*
OTU173_Bacillus	Control	PGDM	Wilcoxon	0	0.008	0.002	0.001	0.015	0.004	***/**	**/*	**/**
OTU174_Lachnospiraceae_UCG-010	Control	PGDM	Wilcoxon	0.012	0.006	0.039	0.022	0.013	0.058	*/*	**/*	*/.
OTU175_Lachnospiraceae_UCG-001	Control	PGDM	Wilcoxon	0.001	0.009	0.005	0.003	0.016	0.01	**/**	**/*	**/*
OTU176_Clostridia_UCG-014	Control	PGDM	Wilcoxon	0.16	0.059	0.003	0.2	0.084	0.006	ns/ns	./.	**/**
OTU177_Rothia	Control	PGDM	Wilcoxon	0	0	0	0	0	0	***/***	***/***	***/***
OTU178_Butyricimonas	Control	PGDM	Wilcoxon	0.317	0.304	0.95	0.37	0.35	0.96	ns/ns	ns/ns	ns/ns
OTU179_Alistipes	Control	PGDM	Wilcoxon	0.004	0.008	0.004	0.008	0.015	0.008	**/**	**/*	**/**
OTU18_Dialister	Control	PGDM	Wilcoxon	0.005	0.001	0.007	0.01	0.002	0.013	**/*	**/**	**/*
OTU180_Porphyromonas_endodontalis	Control	PGDM	Wilcoxon	0	0	0	0	0	0	***/***	***/***	***/***
OTU181_Lactobacillus	Control	PGDM	Wilcoxon	0.391	0.168	0.249	0.44	0.21	0.29	ns/ns	ns/ns	ns/ns
OTU182_Bacteroides	Control	PGDM	Wilcoxon	0	0.009	0.007	0.001	0.017	0.013	***/**	**/*	**/*
OTU184_Clostridium_bolteae	Control	PGDM	Wilcoxon	0.016	0.083	0.013	0.027	0.11	0.022	*/*	./ns	*/*
OTU185_Paraprevotella	Control	PGDM	Wilcoxon	0	0	0	0	0	0.001	***/***	***/***	***/**
OTU186_Alloprevotella_tannerae	Control	PGDM	Wilcoxon	0	0	0	0	0	0	***/***	***/***	***/***
OTU187_Clostridia_UCG-014	Control	PGDM	Wilcoxon	0.03	0.051	0.005	0.046	0.072	0.009	*/*	./.	**/**
OTU188_Clostridia_UCG-014	Control	PGDM	Wilcoxon	0	0	0	0	0	0.001	***/***	***/***	***/**
OTU189_Bacteroides	Control	PGDM	Wilcoxon	0.028	0.129	0.014	0.043	0.16	0.024	*/*	ns/ns	*/*
OTU19_Parabacteroides_distasonis	Control	PGDM	Wilcoxon	0.027	0.091	0.427	0.042	0.12	0.48	*/*	./ns	ns/ns
OTU190_Dorea_formicigenerans	Control	PGDM	Wilcoxon	0.023	0.108	0.31	0.037	0.14	0.36	*/*	ns/ns	ns/ns
OTU191_Lachnospiraceae	Control	PGDM	Wilcoxon	0.001	0.001	0.016	0.002	0.003	0.027	**/**	**/**	*/*
OTU192_Lachnospiraceae_UCG-001	Control	PGDM	Wilcoxon	0.004	0.002	0	0.008	0.004	0	**/**	**/**	***/***
OTU193_Lachnospiraceae	Control	PGDM	Wilcoxon	0.07	0.003	0.252	0.097	0.007	0.3	./.	**/**	ns/ns
OTU194_Alistipes_obesi	Control	PGDM	Wilcoxon	0.01	0.009	0.01	0.018	0.016	0.018	*/*	**/*	*/*
OTU195_Oscillospiraceae	Control	PGDM	Wilcoxon	0.102	0	0	0.13	0.001	0	ns/ns	***/**	***/***
OTU196_Ruminococcus_gauvreauii	Control	PGDM	Wilcoxon	0.82	0.388	0.052	0.84	0.44	0.075	ns/ns	ns/ns	./.
OTU197_Leptotrichia_sp	Control	PGDM	Wilcoxon	0	0	0	0	0	0	***/***	***/***	***/***
OTU198_Alloprevotella_rava	Control	PGDM	Wilcoxon	0	0	0	0	0	0	***/***	***/***	***/***
OTU2_Prevotella_copri	Control	PGDM	Wilcoxon	0.197	0.045	0.113	0.24	0.065	0.15	ns/ns	*/.	ns/ns
OTU20_Lachnospiraceae_bacterium	Control	PGDM	Wilcoxon	0.051	0.001	0.003	0.073	0.002	0.007	./.	**/**	**/**
OTU200_Centipeda	Control	PGDM	Wilcoxon	0	0	0	0	0	0	***/***	***/***	***/***
OTU201_Rothia_mucilaginosa	Control	PGDM	Wilcoxon	0	0	0	0.001	0	0	***/**	***/***	***/***
OTU202_Lactobacillus_murinus	Control	PGDM	Wilcoxon	0	0	0	0	0	0	***/***	***/***	***/***
OTU203_Bacilli	Control	PGDM	Wilcoxon	0	0.005	0	0.001	0.011	0	***/**	**/*	***/***
OTU204_Eubacterium_xylanophilum	Control	PGDM	Wilcoxon	0.714	0.001	0.023	0.75	0.002	0.037	ns/ns	**/**	*/*
OTU205_Actinomyces	Control	PGDM	Wilcoxon	0	0	0	0	0	0	***/***	***/***	***/***
OTU206_Ruminococcaceae	Control	PGDM	Wilcoxon	0.001	0.001	0	0.003	0.002	0.001	**/**	**/**	***/**
OTU207_Phascolarctobacterium	Control	PGDM	Wilcoxon	0.302	0.095	0.456	0.35	0.13	0.5	ns/ns	./ns	ns/ns
OTU208_Bacilli	Control	PGDM	Wilcoxon	0	0.001	0	0	0.003	0	***/***	**/**	***/***
OTU209_Faecalibacterium	Control	PGDM	Wilcoxon	0.016	0.099	0.142	0.028	0.13	0.18	*/*	./ns	ns/ns
OTU21_Blautia	Control	PGDM	Wilcoxon	0.009	0.798	0.907	0.017	0.82	0.92	**/*	ns/ns	ns/ns
OTU210_Paraprevotella_xylaniphila	Control	PGDM	Wilcoxon	0.112	0.116	0.267	0.15	0.15	0.31	ns/ns	ns/ns	ns/ns
OTU211_Lachnospiraceae	Control	PGDM	Wilcoxon	0.067	0.008	0.019	0.093	0.014	0.032	./.	**/*	*/*
OTU212_Streptococcus_hyointestinalis	Control	PGDM	Wilcoxon	0	0	0	0	0	0	***/***	***/***	***/***
OTU213_Bacteroides_sp	Control	PGDM	Wilcoxon	0.017	0.003	0.049	0.029	0.006	0.07	*/*	**/**	*/.
OTU214_Clostridium_septicum	Control	PGDM	Wilcoxon	0.001	0.003	0.001	0.002	0.007	0.002	**/**	**/**	**/**
OTU215_Neisseria_sp	Control	PGDM	Wilcoxon	0	0	0	0	0	0	***/***	***/***	***/***
OTU217_Clostridium	Control	PGDM	Wilcoxon	0	0.013	0	0	0.023	0	***/***	*/*	***/***
OTU218_Muribaculaceae	Control	PGDM	Wilcoxon	0.023	0.053	0.027	0.036	0.076	0.043	*/*	./.	*/*
OTU219_Lachnospiraceae	Control	PGDM	Wilcoxon	0	0	0	0	0	0	***/***	***/***	***/***
OTU22_Christensenellaceae_R-7	Control	PGDM	Wilcoxon	0.012	0	0.001	0.02	0.001	0.002	*/*	***/**	**/**
OTU220_Mitsuokella	Control	PGDM	Wilcoxon	0.009	0.004	0.004	0.016	0.009	0.009	**/*	**/**	**/**
OTU221_Sutturella_timonensis	Control	PGDM	Wilcoxon	0.017	0.088	0.021	0.029	0.12	0.035	*/*	./ns	*/*
OTU222_Lachnoclostridium	Control	PGDM	Wilcoxon	0	0	0	0.001	0	0	***/**	***/***	***/***
OTU223_Oscillibacter	Control	PGDM	Wilcoxon	0.091	0	0.003	0.12	0	0.006	./ns	***/***	**/**
OTU224_Clostridia_UCG-014	Control	PGDM	Wilcoxon	0.447	0.593	0.016	0.5	0.64	0.027	ns/ns	ns/ns	*/*
OTU226_Lachnospiraceae	Control	PGDM	Wilcoxon	0.029	0.366	0.046	0.044	0.42	0.067	*/*	ns/ns	*/.
OTU227_Bifidobacterium_bifidum	Control	PGDM	Wilcoxon	0.006	0.688	0.024	0.012	0.72	0.038	**/*	ns/ns	*/*
OTU228_Blautia	Control	PGDM	Wilcoxon	0	0	0	0	0	0	***/***	***/***	***/***
OTU229_Bacillus	Control	PGDM	Wilcoxon	0	0.005	0.005	0	0.011	0.011	***/***	**/*	**/*
OTU23_Bacteroides	Control	PGDM	Wilcoxon	0	0	0	0	0.001	0	***/***	***/**	***/***
OTU230_Clostridiales_bacterium	Control	PGDM	Wilcoxon	0.039	0.011	0.012	0.058	0.02	0.021	*/.	*/*	*/*
OTU231_Alistipes_finegoldii	Control	PGDM	Wilcoxon	0.12	0.002	0	0.16	0.005	0.001	ns/ns	**/**	***/**
OTU232_Schaalia_odontolytica	Control	PGDM	Wilcoxon	0	0	0	0	0	0	***/***	***/***	***/***
OTU233_Lactobacillus_johnsonii	Control	PGDM	Wilcoxon	0	0.005	0.007	0	0.01	0.013	***/***	**/*	**/*
OTU234_Ruminococcus	Control	PGDM	Wilcoxon	0	0	0	0.001	0	0	***/**	***/***	***/***
OTU235_Marvinbryantia	Control	PGDM	Wilcoxon	0.59	0.142	0.01	0.64	0.18	0.019	ns/ns	ns/ns	*/*
OTU236_Holdemanella	Control	PGDM	Wilcoxon	0.061	0.048	0.01	0.086	0.069	0.018	./.	*/.	*/*
OTU237_Phyllobacterium	Control	PGDM	Wilcoxon	0	0	0	0.001	0	0	***/**	***/***	***/***
OTU238_Ottowia_sp	Control	PGDM	Wilcoxon	0	0	0	0	0	0	***/***	***/***	***/***
OTU239_Subdoligranulum	Control	PGDM	Wilcoxon	0	0.082	0.521	0	0.11	0.57	***/***	./ns	ns/ns
OTU24_Fusicatenibacter	Control	PGDM	Wilcoxon	0.267	0.595	0.809	0.31	0.64	0.83	ns/ns	ns/ns	ns/ns
OTU240_Catonella_morbi	Control	PGDM	Wilcoxon	0	0	0	0	0	0	***/***	***/***	***/***
OTU241_Blautia	Control	PGDM	Wilcoxon	0.048	0.023	0.452	0.069	0.037	0.5	*/.	*/*	ns/ns
OTU242_Campylobacter_concisus	Control	PGDM	Wilcoxon	0	0	0	0	0	0	***/***	***/***	***/***
OTU243_Oscillospiraceae	Control	PGDM	Wilcoxon	0	0	0	0.001	0	0	***/**	***/***	***/***
OTU244_Prevotella_sp	Control	PGDM	Wilcoxon	0	0	0	0	0	0	***/***	***/***	***/***
OTU245_Lachnospiraceae	Control	PGDM	Wilcoxon	0.018	0	0.002	0.029	0.001	0.005	*/*	***/**	**/**
OTU246_Muribaculaceae	Control	PGDM	Wilcoxon	0.005	0.026	0.021	0.011	0.041	0.035	**/*	*/*	*/*
OTU247_Bacilli	Control	PGDM	Wilcoxon	0.001	0	0	0.002	0	0	**/**	***/***	***/***
OTU248_Bacteroidetes_oral	Control	PGDM	Wilcoxon	0	0	0	0	0	0	***/***	***/***	***/***
OTU249_Tyzzerella_sp	Control	PGDM	Wilcoxon	0.016	0.021	0	0.027	0.034	0.001	*/*	*/*	***/**
OTU25_Roseburia_inulinivorans	Control	PGDM	Wilcoxon	0.001	0.002	0	0.003	0.005	0	**/**	**/**	***/***
OTU250_Eubacterium_ventriosum	Control	PGDM	Wilcoxon	0.035	0.024	0.005	0.053	0.039	0.01	*/.	*/*	**/*
OTU251_Prevotella_intermedia	Control	PGDM	Wilcoxon	0	0	0	0	0	0	***/***	***/***	***/***
OTU253_Prevotella_oulorum	Control	PGDM	Wilcoxon	0	0	0	0	0	0	***/***	***/***	***/***
OTU254_Lachnoanaerobaculum	Control	PGDM	Wilcoxon	0	0	0	0	0	0	***/***	***/***	***/***
OTU255_Mitsuokella	Control	PGDM	Wilcoxon	0.249	0.157	0.271	0.29	0.19	0.32	ns/ns	ns/ns	ns/ns
OTU256_Clostridia_UCG-014	Control	PGDM	Wilcoxon	0	0.007	0.089	0.001	0.014	0.12	***/**	**/*	./ns
OTU257_Anaerostipes_hadrus	Control	PGDM	Wilcoxon	0.557	0.008	0.029	0.6	0.015	0.044	ns/ns	**/*	*/*
OTU259_Campylobacter_gracilis	Control	PGDM	Wilcoxon	0	0	0	0	0	0	***/***	***/***	***/***
OTU26_Ruminococcus	Control	PGDM	Wilcoxon	0.065	0.088	0	0.091	0.12	0	./.	./ns	***/***
OTU260_Hungatella	Control	PGDM	Wilcoxon	0.016	0.004	0	0.028	0.008	0	*/*	**/**	***/***
OTU261_Selenomonas_sp	Control	PGDM	Wilcoxon	0	0	0	0	0	0	***/***	***/***	***/***
OTU262_Ruthenibacterium_lactatiformans	Control	PGDM	Wilcoxon	0.994	0.512	0.178	1	0.56	0.22	ns/ns	ns/ns	ns/ns
OTU263_Intestinibacter	Control	PGDM	Wilcoxon	0.684	0.017	0.002	0.72	0.029	0.004	ns/ns	*/*	**/**
OTU264_Clostridia	Control	PGDM	Wilcoxon	0.001	0.003	0	0.002	0.007	0.001	**/**	**/**	***/**
OTU265_Lachnospiraceae_FCS020	Control	PGDM	Wilcoxon	0.477	0.194	0.032	0.52	0.23	0.049	ns/ns	ns/ns	*/*
OTU266_Turicibacter	Control	PGDM	Wilcoxon	0.369	0.006	0	0.42	0.011	0	ns/ns	**/*	***/***
OTU267_Muribacter_muris	Control	PGDM	Wilcoxon	0	0	0	0	0	0	***/***	***/***	***/***
OTU268_Megasphaera_micronuciformis	Control	PGDM	Wilcoxon	0	0	0	0	0	0	***/***	***/***	***/***
OTU269_Intestinimonas	Control	PGDM	Wilcoxon	0.735	0.125	0.161	0.77	0.16	0.2	ns/ns	ns/ns	ns/ns
OTU27_Bacteroides	Control	PGDM	Wilcoxon	0	0	0.001	0	0	0.003	***/***	***/***	**/**
OTU270_Porphyromonas_gingivalis	Control	PGDM	Wilcoxon	0	0	0	0	0	0	***/***	***/***	***/***
OTU271_Prevotella_nigrescens	Control	PGDM	Wilcoxon	0	0	0	0	0	0	***/***	***/***	***/***
OTU272_Ruminococcus	Control	PGDM	Wilcoxon	0.26	0.267	0.101	0.31	0.31	0.13	ns/ns	ns/ns	ns/ns
OTU273_Turicibacter	Control	PGDM	Wilcoxon	0.025	0.891	0.003	0.039	0.9	0.006	*/*	ns/ns	**/**
OTU274_Prevotella_oris	Control	PGDM	Wilcoxon	0	0	0	0	0	0	***/***	***/***	***/***
OTU275_Roseburia	Control	PGDM	Wilcoxon	0	0.436	0.825	0.001	0.48	0.85	***/**	ns/ns	ns/ns
OTU277_Rhodospirillales	Control	PGDM	Wilcoxon	0.002	0.003	0	0.004	0.006	0.001	**/**	**/**	***/**
OTU278_Filifactor_alocis	Control	PGDM	Wilcoxon	0	0	0	0	0	0	***/***	***/***	***/***
OTU279_Lachnospiraceae	Control	PGDM	Wilcoxon	0	0.016	0.062	0	0.027	0.086	***/***	*/*	./.
OTU28_Parasutterella	Control	PGDM	Wilcoxon	0.412	0.972	0.896	0.46	0.98	0.91	ns/ns	ns/ns	ns/ns
OTU280_Prevotella_shahii	Control	PGDM	Wilcoxon	0	0	0	0	0	0	***/***	***/***	***/***
OTU281_Bacteroides_uniformis	Control	PGDM	Wilcoxon	0.17	0.783	0.161	0.21	0.81	0.2	ns/ns	ns/ns	ns/ns
OTU282_Clostridiales_bacterium	Control	PGDM	Wilcoxon	0	0	0	0	0	0	***/***	***/***	***/***
OTU283_Prevotella	Control	PGDM	Wilcoxon	0.496	0.117	0.125	0.54	0.15	0.16	ns/ns	ns/ns	ns/ns
OTU284_Catenibacterium	Control	PGDM	Wilcoxon	0.002	0.002	0	0.004	0.004	0.001	**/**	**/**	***/**
OTU285_Treponema_medium	Control	PGDM	Wilcoxon	0	0	0	0	0	0	***/***	***/***	***/***
OTU286_Cardiobacterium	Control	PGDM	Wilcoxon	0	0	0	0	0	0	***/***	***/***	***/***
OTU287_Ruminococcaceae	Control	PGDM	Wilcoxon	0.096	0.122	0.12	0.13	0.16	0.16	./ns	ns/ns	ns/ns
OTU288_Sutterella_stercoricanis	Control	PGDM	Wilcoxon	0.099	0.021	0.001	0.13	0.034	0.002	./ns	*/*	**/**
OTU289_Conchiformibius	Control	PGDM	Wilcoxon	0	0	0	0	0	0	***/***	***/***	***/***
OTU29_Bacteroides_plebeius	Control	PGDM	Wilcoxon	0.121	0.001	0.004	0.16	0.003	0.009	ns/ns	**/**	**/**
OTU290_Eubacterium_coprostanoligenes	Control	PGDM	Wilcoxon	0.217	0.279	0.104	0.26	0.33	0.14	ns/ns	ns/ns	ns/ns
OTU291_Atopobium	Control	PGDM	Wilcoxon	0	0	0	0	0	0	***/***	***/***	***/***
OTU292_Bacteroides_dorei	Control	PGDM	Wilcoxon	0.807	0.694	0.809	0.83	0.73	0.83	ns/ns	ns/ns	ns/ns
OTU293_Anaerotignum_lactatifermentans	Control	PGDM	Wilcoxon	0.001	0.007	0.039	0.002	0.014	0.058	**/**	**/*	*/.
OTU294_Negativibacillus	Control	PGDM	Wilcoxon	0.109	0.006	0.001	0.14	0.012	0.003	ns/ns	**/*	**/**
OTU295_Actinomyces	Control	PGDM	Wilcoxon	0	0	0	0	0	0	***/***	***/***	***/***
OTU296_Clostridia_UCG-014	Control	PGDM	Wilcoxon	0.18	0.023	0.01	0.22	0.036	0.018	ns/ns	*/*	*/*
OTU297_Bacillus	Control	PGDM	Wilcoxon	0	0	0.021	0.001	0.001	0.035	***/**	***/**	*/*
OTU298_Enterococcus	Control	PGDM	Wilcoxon	0.031	0.014	0.396	0.048	0.025	0.44	*/*	*/*	ns/ns
OTU299_Arthrobacter_sp	Control	PGDM	Wilcoxon	0	0.001	0.039	0	0.002	0.058	***/***	**/**	*/.
OTU3_Faecalibacterium_prausnitzii	Control	PGDM	Wilcoxon	0	0	0	0.001	0	0	***/**	***/***	***/***
OTU30_Streptococcus_oralis	Control	PGDM	Wilcoxon	0	0	0	0	0	0	***/***	***/***	***/***
OTU300_Colidextribacter	Control	PGDM	Wilcoxon	0.117	0.117	0.002	0.15	0.15	0.004	ns/ns	ns/ns	**/**
OTU301_Clostridiaceae_bacterium	Control	PGDM	Wilcoxon	0.07	0.052	0.025	0.097	0.074	0.04	./.	./.	*/*
OTU302_Solobacterium_moorei	Control	PGDM	Wilcoxon	0	0	0	0	0	0	***/***	***/***	***/***
OTU303_Capnocytophaga_granulosa	Control	PGDM	Wilcoxon	0	0	0	0	0	0	***/***	***/***	***/***
OTU304_Ruminococcaceae	Control	PGDM	Wilcoxon	0.01	0.002	0.001	0.019	0.005	0.002	*/*	**/**	**/**
OTU305_Lachnospiraceae	Control	PGDM	Wilcoxon	0.036	0.177	0.031	0.054	0.22	0.048	*/.	ns/ns	*/*
OTU306_Subdoligranulum	Control	PGDM	Wilcoxon	0.025	0.373	0.395	0.039	0.42	0.44	*/*	ns/ns	ns/ns
OTU307_Saccharimonadaceae	Control	PGDM	Wilcoxon	0	0	0	0	0.001	0	***/***	***/**	***/***
OTU308_Catenibacillus	Control	PGDM	Wilcoxon	0.099	0.001	0.043	0.13	0.002	0.063	./ns	**/**	*/.
OTU31_Prevotella_melaninogenica	Control	PGDM	Wilcoxon	0	0	0	0	0	0	***/***	***/***	***/***
OTU310_Christensenellaceae	Control	PGDM	Wilcoxon	0.003	0	0	0.006	0.001	0	**/**	***/**	***/***
OTU311_Comamonas_testosteroni	Control	PGDM	Wilcoxon	0.698	0.025	0.017	0.73	0.039	0.029	ns/ns	*/*	*/*
OTU312_Staphylococcus_aureus	Control	PGDM	Wilcoxon	0	0	0	0	0	0	***/***	***/***	***/***
OTU313_Lactobacillus_reuteri	Control	PGDM	Wilcoxon	0.001	0.021	0.003	0.002	0.035	0.006	**/**	*/*	**/**
OTU314_Izemoplasmatales	Control	PGDM	Wilcoxon	0.007	0.009	0.003	0.013	0.016	0.006	**/*	**/*	**/**
OTU315_Lachnoanaerobaculum	Control	PGDM	Wilcoxon	0	0	0	0	0	0	***/***	***/***	***/***
OTU316_Haemophilus_pittmaniae	Control	PGDM	Wilcoxon	0	0	0	0	0	0	***/***	***/***	***/***
OTU317_Acidaminococcus	Control	PGDM	Wilcoxon	0.146	0.032	0.018	0.18	0.049	0.029	ns/ns	*/*	*/*
OTU318_Leptotrichia_sp	Control	PGDM	Wilcoxon	0	0	0	0	0	0	***/***	***/***	***/***
OTU32_Prevotella	Control	PGDM	Wilcoxon	0.994	0.42	0.335	1	0.47	0.38	ns/ns	ns/ns	ns/ns
OTU321_Bacteroides_thetaiotaomicron	Control	PGDM	Wilcoxon	0.063	0.772	0.619	0.089	0.8	0.66	./.	ns/ns	ns/ns
OTU322_Prevotella_sp	Control	PGDM	Wilcoxon	0	0	0	0	0	0	***/***	***/***	***/***
OTU323_Leptotrichia_sp	Control	PGDM	Wilcoxon	0	0	0	0	0	0	***/***	***/***	***/***
OTU324_Lachnoclostridium	Control	PGDM	Wilcoxon	0	0	0	0.001	0	0	***/**	***/***	***/***
OTU326_Pseudomonas	Control	PGDM	Wilcoxon	0	0.001	0.003	0.001	0.002	0.006	***/**	**/**	**/**
OTU327_Bacteroides	Control	PGDM	Wilcoxon	0.226	0.012	0.136	0.27	0.022	0.17	ns/ns	*/*	ns/ns
OTU328_Oribacterium_sinus	Control	PGDM	Wilcoxon	0	0	0	0	0	0	***/***	***/***	***/***
OTU329_Bifidobacterium	Control	PGDM	Wilcoxon	0.003	0.537	0.067	0.007	0.58	0.094	**/**	ns/ns	./.
OTU33_Neisseria_perflava	Control	PGDM	Wilcoxon	0	0	0	0	0	0	***/***	***/***	***/***
OTU331_Ruminococcaceae	Control	PGDM	Wilcoxon	0.001	0.005	0	0.002	0.009	0	**/**	**/**	***/***
OTU332_Parabacteroides_gordonii	Control	PGDM	Wilcoxon	0.103	0.303	0.035	0.14	0.35	0.053	ns/ns	ns/ns	*/.
OTU333_Clostridium_sp	Control	PGDM	Wilcoxon	0	0	0.002	0.001	0.001	0.004	***/**	***/**	**/**
OTU334_Alistipes_sp	Control	PGDM	Wilcoxon	0	0	0	0	0	0	***/***	***/***	***/***
OTU335_Lactobacillus_iners	Control	PGDM	Wilcoxon	0.139	0.299	0.006	0.18	0.35	0.011	ns/ns	ns/ns	**/*
OTU336_Christensenellaceae_R-7	Control	PGDM	Wilcoxon	0	0	0	0	0	0	***/***	***/***	***/***
OTU337_Subdoligranulum	Control	PGDM	Wilcoxon	0	0.093	0.548	0.001	0.12	0.59	***/**	./ns	ns/ns
OTU338_Prevotella_denticola	Control	PGDM	Wilcoxon	0	0	0	0	0	0	***/***	***/***	***/***
OTU339_Oscillospiraceae	Control	PGDM	Wilcoxon	0.021	0.003	0.013	0.034	0.006	0.023	*/*	**/**	*/*
OTU34_Bacteroides	Control	PGDM	Wilcoxon	0.644	0.874	0.907	0.68	0.89	0.92	ns/ns	ns/ns	ns/ns
OTU340_Erysipelatoclostridium_ramosum	Control	PGDM	Wilcoxon	0.041	0.02	0.017	0.06	0.033	0.028	*/.	*/*	*/*
OTU341_Selenomonas_sputigena	Control	PGDM	Wilcoxon	0	0	0	0	0	0	***/***	***/***	***/***
OTU342_Leptotrichia	Control	PGDM	Wilcoxon	0	0	0	0	0	0	***/***	***/***	***/***
OTU345_Lachnoclostridium	Control	PGDM	Wilcoxon	0	0	0	0	0.001	0	***/***	***/**	***/***
OTU346_Kingella	Control	PGDM	Wilcoxon	0	0	0	0	0	0	***/***	***/***	***/***
OTU347_Christensenellaceae	Control	PGDM	Wilcoxon	0.044	0.011	0.005	0.064	0.02	0.011	*/.	*/*	**/*
OTU348_Lachnospiraceae	Control	PGDM	Wilcoxon	0.003	0.002	0	0.006	0.005	0.001	**/**	**/**	***/**
OTU349_Ruminococcaceae	Control	PGDM	Wilcoxon	0.674	0.609	0.503	0.71	0.65	0.55	ns/ns	ns/ns	ns/ns
OTU35_Bacteroides_ovatus	Control	PGDM	Wilcoxon	0	0	0	0	0	0	***/***	***/***	***/***
OTU350_Delftia_sp	Control	PGDM	Wilcoxon	0	0.01	0.001	0.001	0.018	0.002	***/**	*/*	**/**
OTU352_Lachnoclostridium	Control	PGDM	Wilcoxon	0.007	0.087	0.001	0.013	0.12	0.002	**/*	./ns	**/**
OTU353_Alistipes_inops	Control	PGDM	Wilcoxon	0.099	0.07	0.002	0.13	0.097	0.005	./ns	./.	**/**
OTU354_Oscillospiraceae	Control	PGDM	Wilcoxon	0.028	0.02	0	0.043	0.033	0.001	*/*	*/*	***/**
OTU355_Ralstonia_insidiosa	Control	PGDM	Wilcoxon	0	0	0	0.001	0	0	***/**	***/***	***/***
OTU357_Clostridia_UCG-014	Control	PGDM	Wilcoxon	0	0	0	0	0	0	***/***	***/***	***/***
OTU358_Actinomyces_graevenitzii	Control	PGDM	Wilcoxon	0	0	0	0	0	0	***/***	***/***	***/***
OTU359_Bacteroides	Control	PGDM	Wilcoxon	0	0.001	0.001	0	0.002	0.002	***/***	**/**	**/**
OTU36_Alistipes_putredinis	Control	PGDM	Wilcoxon	0.777	0.679	0.297	0.81	0.72	0.35	ns/ns	ns/ns	ns/ns
OTU360_Adlercreutzia	Control	PGDM	Wilcoxon	0.022	0.153	0.771	0.036	0.19	0.8	*/*	ns/ns	ns/ns
OTU361_Catenibacillus	Control	PGDM	Wilcoxon	0.002	0	0.003	0.004	0.001	0.006	**/**	***/**	**/**
OTU362_Eubacterium_coprostanoligenes	Control	PGDM	Wilcoxon	0.026	0.011	0	0.041	0.019	0	*/*	*/*	***/***
OTU363_Sphingomonas	Control	PGDM	Wilcoxon	0	0.007	0.187	0	0.013	0.23	***/***	**/*	ns/ns
OTU364_Corynebacterium_durum	Control	PGDM	Wilcoxon	0	0	0	0	0	0	***/***	***/***	***/***
OTU368_Sutterella_sp	Control	PGDM	Wilcoxon	0.129	0.049	0.009	0.16	0.07	0.016	ns/ns	*/.	**/*
OTU369_Prevotella_veroralis	Control	PGDM	Wilcoxon	0	0	0	0	0	0	***/***	***/***	***/***
OTU37_Lachnospira	Control	PGDM	Wilcoxon	0.983	0.157	0.023	0.99	0.19	0.037	ns/ns	ns/ns	*/*
OTU370_Eubacterium_sulci	Control	PGDM	Wilcoxon	0	0	0	0	0	0	***/***	***/***	***/***
OTU371_Alistipes_sp	Control	PGDM	Wilcoxon	0.116	0.115	0.001	0.15	0.15	0.002	ns/ns	ns/ns	**/**
OTU373_Clostridia_UCG-014	Control	PGDM	Wilcoxon	0	0.005	0.001	0.001	0.01	0.002	***/**	**/*	**/**
OTU374_Actinomycetaceae	Control	PGDM	Wilcoxon	0	0	0	0.001	0	0	***/**	***/***	***/***
OTU375_Parvimonas_micra	Control	PGDM	Wilcoxon	0	0	0	0	0	0	***/***	***/***	***/***
OTU376_Peptostreptococcus_anaerobius	Control	PGDM	Wilcoxon	0	0	0	0	0	0	***/***	***/***	***/***
OTU377_Lachnospiraceae	Control	PGDM	Wilcoxon	0.663	0.04	0.009	0.7	0.059	0.016	ns/ns	*/.	**/*
OTU378_Oscillospiraceae	Control	PGDM	Wilcoxon	0.028	0.018	0.001	0.044	0.029	0.002	*/*	*/*	**/**
OTU379_Oscillospiraceae	Control	PGDM	Wilcoxon	0.425	0.141	0.019	0.47	0.18	0.031	ns/ns	ns/ns	*/*
OTU38_Ruminococcus	Control	PGDM	Wilcoxon	0.793	0.341	0.009	0.82	0.39	0.017	ns/ns	ns/ns	**/*
OTU380_Cardiobacterium_valvarum	Control	PGDM	Wilcoxon	0	0	0	0	0	0	***/***	***/***	***/***
OTU381_Oscillospiraceae	Control	PGDM	Wilcoxon	0.002	0.003	0.001	0.004	0.007	0.002	**/**	**/**	**/**
OTU382_Parabacteroides_goldsteinii	Control	PGDM	Wilcoxon	0	0	0	0	0.001	0	***/***	***/**	***/***
OTU385_Fusicatenibacter	Control	PGDM	Wilcoxon	0	0	0.004	0	0	0.009	***/***	***/***	**/**
OTU386_Eubacterium_siraeum	Control	PGDM	Wilcoxon	0.003	0.001	0.042	0.006	0.003	0.062	**/**	**/**	*/.
OTU388_Peptococcus	Control	PGDM	Wilcoxon	0.482	0.091	0.024	0.53	0.12	0.039	ns/ns	./ns	*/*
OTU39_Oscillospiraceae	Control	PGDM	Wilcoxon	0.788	0.003	0	0.82	0.006	0.001	ns/ns	**/**	***/**
OTU390_Lachnospiraceae	Control	PGDM	Wilcoxon	0	0	0.001	0	0	0.003	***/***	***/***	**/**
OTU391_Butyricimonas	Control	PGDM	Wilcoxon	0.187	0.247	0.003	0.23	0.29	0.007	ns/ns	ns/ns	**/**
OTU392_Lachnospiraceae_bacterium	Control	PGDM	Wilcoxon	0	0	0	0	0	0	***/***	***/***	***/***
OTU393_Clostridium_sphenoides	Control	PGDM	Wilcoxon	0	0.002	0.014	0.001	0.005	0.024	***/**	**/**	*/*
OTU394_Marvinbryantia	Control	PGDM	Wilcoxon	0.907	0.699	0.028	0.92	0.73	0.043	ns/ns	ns/ns	*/*
OTU395_Cyanobacteriales	Control	PGDM	Wilcoxon	0.001	0.001	0.002	0.002	0.002	0.006	**/**	**/**	**/**
OTU396_Leptotrichia_hofstadii	Control	PGDM	Wilcoxon	0	0	0	0	0	0	***/***	***/***	***/***
OTU397_Oscillibacter	Control	PGDM	Wilcoxon	0.404	0.427	0.548	0.45	0.48	0.59	ns/ns	ns/ns	ns/ns
OTU398_Clostridia_UCG-014	Control	PGDM	Wilcoxon	0	0	0	0	0	0	***/***	***/***	***/***
OTU399_Desulfovibrio	Control	PGDM	Wilcoxon	0.046	0.035	0.133	0.068	0.053	0.17	*/.	*/.	ns/ns
OTU4_Eubacterium_rectale	Control	PGDM	Wilcoxon	0.004	0.006	0.003	0.008	0.013	0.006	**/**	**/*	**/**
OTU40_Bacteroides_caccae	Control	PGDM	Wilcoxon	0	0	0	0	0	0	***/***	***/***	***/***
OTU400_Intestinimonas	Control	PGDM	Wilcoxon	0.563	0.235	0.005	0.61	0.28	0.01	ns/ns	ns/ns	**/*
OTU401_Alistipes_sp	Control	PGDM	Wilcoxon	0.029	0.007	0.003	0.045	0.014	0.006	*/*	**/*	**/**
OTU402_Bradyrhizobium_elkanii	Control	PGDM	Wilcoxon	0	0.002	0.007	0	0.004	0.013	***/***	**/**	**/*
OTU403_Eubacterium_hallii	Control	PGDM	Wilcoxon	0	0	0.01	0	0	0.019	***/***	***/***	*/*
OTU404_Bacteroides_intestinalis	Control	PGDM	Wilcoxon	0.344	0.464	0.115	0.39	0.51	0.15	ns/ns	ns/ns	ns/ns
OTU405_Faecalicatena_orotica	Control	PGDM	Wilcoxon	0.359	0.09	0	0.41	0.12	0	ns/ns	./ns	***/***
OTU406_Lachnoclostridium	Control	PGDM	Wilcoxon	0	0.017	0.001	0	0.029	0.002	***/***	*/*	**/**
OTU41_Phascolarctobacterium_faecium	Control	PGDM	Wilcoxon	0.746	0.885	0.149	0.78	0.9	0.19	ns/ns	ns/ns	ns/ns
OTU410_Allisonella	Control	PGDM	Wilcoxon	0.415	0.331	0.785	0.46	0.38	0.81	ns/ns	ns/ns	ns/ns
OTU412_Oribacterium_asaccharolyticum	Control	PGDM	Wilcoxon	0	0	0	0	0	0	***/***	***/***	***/***
OTU413_Oxalobacteraceae	Control	PGDM	Wilcoxon	0.001	0.127	0.009	0.003	0.16	0.017	**/**	ns/ns	**/*
OTU414_Massilia_oculi	Control	PGDM	Wilcoxon	0	0.002	0.005	0	0.004	0.011	***/***	**/**	**/*
OTU415_Fusobacterium_mortiferum	Control	PGDM	Wilcoxon	0	0.014	0.005	0.001	0.024	0.011	***/**	*/*	**/*
OTU416_Frisingicoccus	Control	PGDM	Wilcoxon	0.118	0.008	0.003	0.15	0.015	0.006	ns/ns	**/*	**/**
OTU417_Dialister_pneumosintes	Control	PGDM	Wilcoxon	0	0	0	0	0	0	***/***	***/***	***/***
OTU418_Alistipes_indistinctus	Control	PGDM	Wilcoxon	0.098	0.666	0.062	0.13	0.7	0.086	./ns	ns/ns	./.
OTU419_Lachnospiraceae	Control	PGDM	Wilcoxon	0.012	0.009	0.001	0.022	0.017	0.003	*/*	**/*	**/**
OTU42_Lachnoclostridium	Control	PGDM	Wilcoxon	0.032	0.013	0.033	0.049	0.022	0.05	*/*	*/*	*/.
OTU421_Clostridia_UCG-014	Control	PGDM	Wilcoxon	0.001	0.024	0.07	0.002	0.039	0.097	**/**	*/*	./.
OTU423_Lachnospiraceae	Control	PGDM	Wilcoxon	0	0.002	0.001	0.001	0.004	0.003	***/**	**/**	**/**
OTU424_Peptococcus_sp	Control	PGDM	Wilcoxon	0	0	0	0	0	0	***/***	***/***	***/***
OTU425_Clostridia_UCG-014	Control	PGDM	Wilcoxon	0.017	0.143	0.182	0.028	0.18	0.22	*/*	ns/ns	ns/ns
OTU426_Tannerella_forsythia	Control	PGDM	Wilcoxon	0	0	0	0	0	0	***/***	***/***	***/***
OTU427_Holdemania	Control	PGDM	Wilcoxon	0.392	0.31	0.334	0.44	0.36	0.38	ns/ns	ns/ns	ns/ns
OTU428_Eggerthella	Control	PGDM	Wilcoxon	0.136	0.554	0.006	0.17	0.6	0.012	ns/ns	ns/ns	**/*
OTU429_Blautia	Control	PGDM	Wilcoxon	0	0	0	0	0	0	***/***	***/***	***/***
OTU43_Veillonella_dispar	Control	PGDM	Wilcoxon	0	0	0	0	0	0	***/***	***/***	***/***
OTU430_Lachnospiraceae	Control	PGDM	Wilcoxon	0.016	0	0.009	0.028	0.001	0.016	*/*	***/**	**/*
OTU431_Mycoplasma	Control	PGDM	Wilcoxon	0	0	0	0	0	0	***/***	***/***	***/***
OTU432_Pseudopropionibacterium	Control	PGDM	Wilcoxon	0	0	0	0.001	0	0	***/**	***/***	***/***
OTU433_Eubacterium_coprostanoligenes	Control	PGDM	Wilcoxon	0.109	0.026	0.001	0.14	0.041	0.002	ns/ns	*/*	**/**
OTU434_Lachnospiraceae	Control	PGDM	Wilcoxon	0.237	0.403	0.83	0.28	0.45	0.85	ns/ns	ns/ns	ns/ns
OTU435_Leptotrichia_buccalis	Control	PGDM	Wilcoxon	0	0	0	0	0	0	***/***	***/***	***/***
OTU437_Sphingomonas	Control	PGDM	Wilcoxon	0	0.073	0.187	0.001	0.1	0.23	***/**	./ns	ns/ns
OTU438_Lachnospiraceae	Control	PGDM	Wilcoxon	0.852	0.928	0.352	0.87	0.94	0.4	ns/ns	ns/ns	ns/ns
OTU439_Ruminococcus_sp	Control	PGDM	Wilcoxon	0.534	0.337	0.001	0.58	0.39	0.003	ns/ns	ns/ns	**/**
OTU44_Ruminococcus	Control	PGDM	Wilcoxon	0.094	0.46	0.058	0.12	0.51	0.082	./ns	ns/ns	./.
OTU440_Capnocytophaga_ochracea	Control	PGDM	Wilcoxon	0	0	0	0	0	0	***/***	***/***	***/***
OTU441_Granulicatella	Control	PGDM	Wilcoxon	0	0	0	0	0	0	***/***	***/***	***/***
OTU442_Clostridium_scindens	Control	PGDM	Wilcoxon	0.057	0.079	0.023	0.081	0.11	0.037	./.	./ns	*/*
OTU443_Victivallales_bacterium	Control	PGDM	Wilcoxon	0.926	0.114	0.017	0.94	0.15	0.028	ns/ns	ns/ns	*/*
OTU445_Tannerella	Control	PGDM	Wilcoxon	0	0	0	0	0	0	***/***	***/***	***/***
OTU447_Azospirillum_sp	Control	PGDM	Wilcoxon	0.007	0.026	0.001	0.014	0.04	0.004	**/*	*/*	**/**
OTU448_Oscillospira	Control	PGDM	Wilcoxon	0.123	0.001	0.003	0.16	0.003	0.006	ns/ns	**/**	**/**
OTU449_Lachnospiraceae	Control	PGDM	Wilcoxon	0.171	0.183	0.209	0.21	0.22	0.25	ns/ns	ns/ns	ns/ns
OTU45_Lachnospira	Control	PGDM	Wilcoxon	0.285	0.049	0.165	0.33	0.071	0.2	ns/ns	*/.	ns/ns
OTU450_Oscillospiraceae	Control	PGDM	Wilcoxon	0.061	0.003	0.026	0.086	0.007	0.041	./.	**/**	*/*
OTU451_Bacteroides_sartorii	Control	PGDM	Wilcoxon	0.617	0.783	0.911	0.66	0.81	0.92	ns/ns	ns/ns	ns/ns
OTU452_Eubacterium_sp	Control	PGDM	Wilcoxon	0	0	0	0	0	0	***/***	***/***	***/***
OTU454_Gemmatimonadaceae	Control	PGDM	Wilcoxon	0	0.04	0.06	0.001	0.059	0.084	***/**	*/.	./.
OTU455_Lachnospiraceae	Control	PGDM	Wilcoxon	0.396	0.009	0.078	0.44	0.016	0.11	ns/ns	**/*	./ns
OTU456_Lachnospiraceae	Control	PGDM	Wilcoxon	0.994	0.463	0.016	1	0.51	0.027	ns/ns	ns/ns	*/*
OTU457_Clostridia_UCG-014	Control	PGDM	Wilcoxon	0.764	0.41	0.057	0.8	0.46	0.081	ns/ns	ns/ns	./.
OTU458_Bacteroides	Control	PGDM	Wilcoxon	0.001	0.011	0.028	0.002	0.02	0.043	**/**	*/*	*/*
OTU459_Bergeyella	Control	PGDM	Wilcoxon	0	0	0	0	0	0	***/***	***/***	***/***
OTU46_Haemophilus_parainfluenzae	Control	PGDM	Wilcoxon	0	0	0	0	0	0	***/***	***/***	***/***
OTU461_Bacilli	Control	PGDM	Wilcoxon	0.003	0.004	0.003	0.007	0.009	0.006	**/**	**/**	**/**
OTU462_Mycoplasmataceae	Control	PGDM	Wilcoxon	0.033	0.011	0.004	0.049	0.02	0.009	*/*	*/*	**/**
OTU464_Intestinimonas	Control	PGDM	Wilcoxon	0	0	0	0	0	0	***/***	***/***	***/***
OTU465_Eubacterium_saphenum	Control	PGDM	Wilcoxon	0	0	0	0	0	0	***/***	***/***	***/***
OTU467_Oscillospiraceae	Control	PGDM	Wilcoxon	0.002	0.018	0.007	0.005	0.029	0.013	**/**	*/*	**/*
OTU468_Ruminococcaceae	Control	PGDM	Wilcoxon	0.04	0.004	0.003	0.059	0.008	0.006	*/.	**/**	**/**
OTU469_Eubacterium_sp	Control	PGDM	Wilcoxon	0	0	0	0	0	0	***/***	***/***	***/***
OTU47_Bacteroides	Control	PGDM	Wilcoxon	0.008	0.008	0.01	0.015	0.014	0.018	**/*	**/*	*/*
OTU470_Blautia	Control	PGDM	Wilcoxon	0.15	0.017	0.503	0.19	0.029	0.55	ns/ns	*/*	ns/ns
OTU472_Capnocytophaga_sputigena	Control	PGDM	Wilcoxon	0	0	0	0	0	0	***/***	***/***	***/***
OTU473_Coprobacter_secundus	Control	PGDM	Wilcoxon	0.023	0.038	0.07	0.037	0.057	0.097	*/*	*/.	./.
OTU474_Treponema_denticola	Control	PGDM	Wilcoxon	0	0	0	0	0	0	***/***	***/***	***/***
OTU475_Clostridium_perfringens	Control	PGDM	Wilcoxon	0.082	0.102	0	0.11	0.14	0.001	./ns	ns/ns	***/**
OTU476_Weissella_cibaria	Control	PGDM	Wilcoxon	0.027	0.121	0.253	0.043	0.16	0.3	*/*	ns/ns	ns/ns
OTU477_Clostridium_innocuum	Control	PGDM	Wilcoxon	0.424	0.519	0.022	0.47	0.57	0.036	ns/ns	ns/ns	*/*
OTU478_Blautia_sp	Control	PGDM	Wilcoxon	0.02	0.293	0.175	0.033	0.34	0.21	*/*	ns/ns	ns/ns
OTU479_Mycobacterium_sp	Control	PGDM	Wilcoxon	0	0.002	0.014	0	0.004	0.024	***/***	**/**	*/*
OTU48_Escherichia_coli	Control	PGDM	Wilcoxon	0.002	0.614	0.863	0.004	0.66	0.88	**/**	ns/ns	ns/ns
OTU482_Lachnoclostridium	Control	PGDM	Wilcoxon	0	0	0	0	0	0	***/***	***/***	***/***
OTU483_Terrisporobacter	Control	PGDM	Wilcoxon	0.875	0.13	0.024	0.89	0.17	0.039	ns/ns	ns/ns	*/*
OTU484_Peptostreptococcaceae_bacterium	Control	PGDM	Wilcoxon	0.253	0.015	0.001	0.3	0.026	0.002	ns/ns	*/*	**/**
OTU485_Treponema_sp	Control	PGDM	Wilcoxon	0	0	0	0	0	0	***/***	***/***	***/***
OTU486_Prevotella_pleuritidis	Control	PGDM	Wilcoxon	0	0	0	0	0	0	***/***	***/***	***/***
OTU487_Hephaestia	Control	PGDM	Wilcoxon	0	0.049	0.06	0.001	0.07	0.084	***/**	*/.	./.
OTU49_Eubacterium_ruminantium	Control	PGDM	Wilcoxon	0.211	0.002	0	0.25	0.005	0	ns/ns	**/**	***/***
OTU490_Tuzzerella	Control	PGDM	Wilcoxon	0.548	0.84	0.693	0.59	0.86	0.73	ns/ns	ns/ns	ns/ns
OTU493_Butyricicoccaceae	Control	PGDM	Wilcoxon	0.371	0.005	0.01	0.42	0.011	0.018	ns/ns	**/*	*/*
OTU495_Barnesiella	Control	PGDM	Wilcoxon	0.631	0.727	0.636	0.67	0.76	0.68	ns/ns	ns/ns	ns/ns
OTU496_Clostridia_vadinBB60	Control	PGDM	Wilcoxon	0.837	0.332	0.09	0.86	0.38	0.12	ns/ns	ns/ns	./ns
OTU497_Clostridiales_bacterium	Control	PGDM	Wilcoxon	0.04	0.073	0.014	0.059	0.1	0.024	*/.	./ns	*/*
OTU498_Lachnospiraceae_UCG-010	Control	PGDM	Wilcoxon	0.358	0.192	0.679	0.41	0.23	0.72	ns/ns	ns/ns	ns/ns
OTU5_Faecalibacterium	Control	PGDM	Wilcoxon	0.006	0.756	0.863	0.013	0.79	0.88	**/*	ns/ns	ns/ns
OTU50_Anaerostipes_hadrus	Control	PGDM	Wilcoxon	0.388	0.31	0.841	0.44	0.36	0.86	ns/ns	ns/ns	ns/ns
OTU501_Lachnospiraceae	Control	PGDM	Wilcoxon	0.038	0.065	0	0.057	0.091	0	*/.	./.	***/***
OTU503_Pseudobutyrivibrio	Control	PGDM	Wilcoxon	0.098	0.024	0.033	0.13	0.038	0.05	./ns	*/*	*/.
OTU505_Ruminococcus	Control	PGDM	Wilcoxon	0.088	0.129	0.274	0.12	0.16	0.32	./ns	ns/ns	ns/ns
OTU506_Clostridiales_bacterium	Control	PGDM	Wilcoxon	0	0	0	0	0	0	***/***	***/***	***/***
OTU507_Oscillospiraceae	Control	PGDM	Wilcoxon	0.007	0.002	0.002	0.014	0.005	0.005	**/*	**/**	**/**
OTU508_Prevotella	Control	PGDM	Wilcoxon	0	0	0	0.001	0	0	***/**	***/***	***/***
OTU509_Lachnospiraceae_UCG-010	Control	PGDM	Wilcoxon	0.089	0.024	0.043	0.12	0.039	0.063	./ns	*/*	*/.
OTU51_Oscillospiraceae	Control	PGDM	Wilcoxon	0.078	0.003	0	0.11	0.007	0.001	./ns	**/**	***/**
OTU510_Ruminococcaceae	Control	PGDM	Wilcoxon	0.03	0.001	0	0.046	0.002	0	*/*	**/**	***/***
OTU511_Bergeyella	Control	PGDM	Wilcoxon	0.002	0.001	0	0.004	0.002	0.001	**/**	**/**	***/**
OTU512_Christensenellaceae_R-7	Control	PGDM	Wilcoxon	0.007	0.001	0.004	0.013	0.003	0.009	**/*	**/**	**/**
OTU514_Leptotrichia	Control	PGDM	Wilcoxon	0	0.003	0.003	0.001	0.006	0.007	***/**	**/**	**/**
OTU515_Blautia	Control	PGDM	Wilcoxon	0.284	0.218	0.04	0.33	0.26	0.059	ns/ns	ns/ns	*/.
OTU516_Solirubrobacterales	Control	PGDM	Wilcoxon	0.001	0.014	0.073	0.002	0.024	0.1	**/**	*/*	./ns
OTU517_Ruminococcaceae	Control	PGDM	Wilcoxon	0.983	0.435	0.464	0.99	0.48	0.51	ns/ns	ns/ns	ns/ns
OTU518_Rhizobiaceae	Control	PGDM	Wilcoxon	0	0.004	0.06	0.001	0.009	0.084	***/**	**/**	./.
OTU519_Prevotella_jejuni	Control	PGDM	Wilcoxon	0	0	0	0	0	0	***/***	***/***	***/***
OTU52_Roseburia	Control	PGDM	Wilcoxon	0.006	0.001	0	0.012	0.002	0	**/*	**/**	***/***
OTU520_Parabacteroides	Control	PGDM	Wilcoxon	0.004	0.008	0.016	0.009	0.014	0.028	**/**	**/*	*/*
OTU521_Coriobacteriales	Control	PGDM	Wilcoxon	0.611	0.563	0.04	0.65	0.61	0.06	ns/ns	ns/ns	*/.
OTU522_Abiotrophia	Control	PGDM	Wilcoxon	0.001	0	0	0.002	0	0	**/**	***/***	***/***
OTU523_Anaerovoracaceae	Control	PGDM	Wilcoxon	0.329	0.058	0.032	0.38	0.082	0.048	ns/ns	./.	*/*
OTU524_Lachnospiraceae	Control	PGDM	Wilcoxon	0	0	0.002	0	0	0.004	***/***	***/***	**/**
OTU525_Clostridia_vadinBB60	Control	PGDM	Wilcoxon	0.002	0.004	0	0.004	0.009	0	**/**	**/**	***/***
OTU528_Serratia_fonticola	Control	PGDM	Wilcoxon	0.01	0.083	0.877	0.018	0.11	0.89	*/*	./ns	ns/ns
OTU53_Blautia_sp	Control	PGDM	Wilcoxon	0	0.001	0.644	0	0.003	0.68	***/***	**/**	ns/ns
OTU531_Lachnoclostridium	Control	PGDM	Wilcoxon	0.442	0.35	0.266	0.49	0.4	0.31	ns/ns	ns/ns	ns/ns
OTU533_Oscillospiraceae	Control	PGDM	Wilcoxon	0.063	0.103	0.075	0.088	0.14	0.1	./.	ns/ns	./ns
OTU534_Ramlibacter_sp	Control	PGDM	Wilcoxon	0	0.003	0.06	0	0.006	0.084	***/***	**/**	./.
OTU535_Bacteroidia	Control	PGDM	Wilcoxon	0.434	0.391	0.388	0.48	0.44	0.44	ns/ns	ns/ns	ns/ns
OTU537_Microvirga	Control	PGDM	Wilcoxon	0	0.049	0.129	0.001	0.07	0.16	***/**	*/.	ns/ns
OTU538_Clostridium_sp	Control	PGDM	Wilcoxon	0.001	0.003	0.003	0.002	0.007	0.007	**/**	**/**	**/**
OTU54_Bacteroides_cellulosilyticus	Control	PGDM	Wilcoxon	0.001	0.005	0	0.002	0.01	0	**/**	**/*	***/***
OTU540_Agrobacterium_radiobacter	Control	PGDM	Wilcoxon	0	0.005	0.017	0.001	0.011	0.029	***/**	**/*	*/*
OTU541_Lachnospiraceae	Control	PGDM	Wilcoxon	0.03	0.772	0.29	0.047	0.8	0.34	*/*	ns/ns	ns/ns
OTU542_Mitsuokella_sp	Control	PGDM	Wilcoxon	0	0	0	0	0.001	0.001	***/***	***/**	***/**
OTU543_Mogibacterium_pumilum	Control	PGDM	Wilcoxon	0	0	0	0	0	0	***/***	***/***	***/***
OTU545_Marvinbryantia	Control	PGDM	Wilcoxon	0.95	0.079	0.021	0.96	0.11	0.034	ns/ns	./ns	*/*
OTU546_Chloroflexi	Control	PGDM	Wilcoxon	0.001	0.017	0.011	0.002	0.029	0.02	**/**	*/*	*/*
OTU55_Streptococcus_salivarius	Control	PGDM	Wilcoxon	0.178	0.008	0.001	0.22	0.014	0.003	ns/ns	**/*	**/**
OTU550_Sphingomonas_roseiflava	Control	PGDM	Wilcoxon	0	0.001	0	0	0.002	0	***/***	**/**	***/***
OTU551_Peptococcaceae	Control	PGDM	Wilcoxon	0.001	0	0.001	0.003	0.001	0.002	**/**	***/**	**/**
OTU554_Clostridia_UCG-014	Control	PGDM	Wilcoxon	0.192	0.038	0.099	0.23	0.057	0.13	ns/ns	*/.	./ns
OTU555_Steroidobacter	Control	PGDM	Wilcoxon	0.002	0.017	0.129	0.004	0.029	0.16	**/**	*/*	ns/ns
OTU556_Lentimicrobium	Control	PGDM	Wilcoxon	0	0	0	0	0	0	***/***	***/***	***/***
OTU56_Lachnospiraceae	Control	PGDM	Wilcoxon	0	0	0	0	0	0	***/***	***/***	***/***
OTU560_Peptostreptococcaceae_bacterium	Control	PGDM	Wilcoxon	0	0	0	0	0	0	***/***	***/***	***/***
OTU561_Treponema_socranskii	Control	PGDM	Wilcoxon	0.001	0	0	0.002	0	0	**/**	***/***	***/***
OTU562_Firmicutes	Control	PGDM	Wilcoxon	0.961	0.197	0.766	0.97	0.24	0.8	ns/ns	ns/ns	ns/ns
OTU564_Clostridia_vadinBB60	Control	PGDM	Wilcoxon	0.749	0.592	0.002	0.78	0.64	0.005	ns/ns	ns/ns	**/**
OTU567_Ruminococcus_torques	Control	PGDM	Wilcoxon	0.13	0.18	0.017	0.17	0.22	0.029	ns/ns	ns/ns	*/*
OTU568_Synergistales_bacterium	Control	PGDM	Wilcoxon	0	0	0	0.001	0	0	***/**	***/***	***/***
OTU57_Parabacteroides_sp	Control	PGDM	Wilcoxon	0.605	0.923	0.756	0.65	0.93	0.79	ns/ns	ns/ns	ns/ns
OTU570_Roseburia	Control	PGDM	Wilcoxon	0.026	0.01	0.006	0.041	0.019	0.012	*/*	*/*	**/*
OTU573_Gaiellales	Control	PGDM	Wilcoxon	0.003	0.088	0.129	0.006	0.12	0.16	**/**	./ns	ns/ns
OTU574_Acinetobacter_johnsonii	Control	PGDM	Wilcoxon	0.001	0	0.012	0.003	0	0.021	**/**	***/***	*/*
OTU575_Eubacterium_sp	Control	PGDM	Wilcoxon	0	0	0	0	0	0.001	***/***	***/***	***/**
OTU576_Bacilli	Control	PGDM	Wilcoxon	0.711	0.056	0.003	0.75	0.08	0.006	ns/ns	./.	**/**
OTU578_Trichuris_trichiura	Control	PGDM	Wilcoxon	0.078	0.618	0.16	0.11	0.66	0.2	./ns	ns/ns	ns/ns
OTU579_Oscillospirales	Control	PGDM	Wilcoxon	0.005	0.002	0.004	0.01	0.004	0.008	**/*	**/**	**/**
OTU58_Christensenellaceae	Control	PGDM	Wilcoxon	0	0.001	0	0.001	0.004	0	***/**	**/**	***/***
OTU580_Desulfovibrio_desulfuricans	Control	PGDM	Wilcoxon	0	0	0	0	0.001	0.001	***/***	***/**	***/**
OTU582_Colidextribacter	Control	PGDM	Wilcoxon	0.057	0.003	0.002	0.082	0.007	0.005	./.	**/**	**/**
OTU583_Anaerovoracaceae	Control	PGDM	Wilcoxon	0.08	0.092	0	0.11	0.12	0.001	./ns	./ns	***/**
OTU584_Prevotella_maculosa	Control	PGDM	Wilcoxon	0	0	0	0	0	0	***/***	***/***	***/***
OTU585_Christensenellaceae_R-7	Control	PGDM	Wilcoxon	0.026	0.034	0.041	0.04	0.051	0.061	*/*	*/.	*/.
OTU588_Lysinibacillus	Control	PGDM	Wilcoxon	0.002	0.009	0.129	0.004	0.016	0.16	**/**	**/*	ns/ns
OTU589_Oribacterium_parvum	Control	PGDM	Wilcoxon	0	0	0	0	0	0	***/***	***/***	***/***
OTU59_Lachnospira	Control	PGDM	Wilcoxon	0	0	0	0	0.001	0	***/***	***/**	***/***
OTU590_Treponema	Control	PGDM	Wilcoxon	0	0	0	0	0	0	***/***	***/***	***/***
OTU591_Clostridia_vadinBB60	Control	PGDM	Wilcoxon	0.187	0.04	0.011	0.23	0.059	0.02	ns/ns	*/.	*/*
OTU593_Candidatus_Udaeobacter	Control	PGDM	Wilcoxon	0.002	0.021	0.187	0.004	0.035	0.23	**/**	*/*	ns/ns
OTU594_Lachnospiraceae	Control	PGDM	Wilcoxon	0.01	0.061	0.101	0.018	0.085	0.13	*/*	./.	ns/ns
OTU599_Butyricimonas_sp	Control	PGDM	Wilcoxon	0.005	0.002	0	0.01	0.004	0.001	**/*	**/**	***/**
OTU6_Bacteroides_stercoris	Control	PGDM	Wilcoxon	0.815	0.863	0.605	0.84	0.88	0.65	ns/ns	ns/ns	ns/ns
OTU60_Bacteroides_eggerthii	Control	PGDM	Wilcoxon	0.155	0.108	0.046	0.19	0.14	0.067	ns/ns	ns/ns	*/.
OTU600_Bacteroides	Control	PGDM	Wilcoxon	0.083	0.031	0.063	0.11	0.048	0.088	./ns	*/*	./.
OTU602_Veillonella_sp	Control	PGDM	Wilcoxon	0.037	0.002	0.007	0.056	0.004	0.013	*/.	**/**	**/*
OTU603_Lampropedia_hyalina	Control	PGDM	Wilcoxon	0	0.003	0.033	0.001	0.006	0.049	***/**	**/**	*/*
OTU605_Oscillibacter	Control	PGDM	Wilcoxon	0	0	0	0	0	0	***/***	***/***	***/***
OTU606_Lachnoclostridium	Control	PGDM	Wilcoxon	0.35	0.019	0.087	0.4	0.031	0.12	ns/ns	*/*	./ns
OTU608_Anaerotruncus_colihominis	Control	PGDM	Wilcoxon	0.95	0.884	0.056	0.96	0.9	0.08	ns/ns	ns/ns	./.
OTU609_Ruminococcaceae	Control	PGDM	Wilcoxon	0.18	0.282	0.002	0.22	0.33	0.004	ns/ns	ns/ns	**/**
OTU61_Collinsella	Control	PGDM	Wilcoxon	0.17	0.419	0.684	0.21	0.47	0.72	ns/ns	ns/ns	ns/ns
OTU610_Acinetobacter_lwoffii	Control	PGDM	Wilcoxon	0.004	0.001	0.003	0.009	0.002	0.006	**/**	**/**	**/**
OTU612_Leptotrichia	Control	PGDM	Wilcoxon	0	0	0	0.001	0	0	***/**	***/***	***/***
OTU615_Eubacterium_sp	Control	PGDM	Wilcoxon	0	0	0	0	0	0	***/***	***/***	***/***
OTU618_Solirubrobacter	Control	PGDM	Wilcoxon	0	0.033	0.033	0.001	0.049	0.049	***/**	*/*	*/*
OTU619_Sellimonas	Control	PGDM	Wilcoxon	0.003	0.04	0.001	0.007	0.059	0.003	**/**	*/.	**/**
OTU62_Alistipes_onderdonkii	Control	PGDM	Wilcoxon	0.486	0.094	0.015	0.53	0.12	0.025	ns/ns	./ns	*/*
OTU622_Clostridia_vadinBB60	Control	PGDM	Wilcoxon	0.001	0.001	0.005	0.002	0.002	0.01	**/**	**/**	**/*
OTU623_Treponema_sp	Control	PGDM	Wilcoxon	0	0	0	0	0	0	***/***	***/***	***/***
OTU625_Actinomyces	Control	PGDM	Wilcoxon	0.106	0	0	0.14	0.001	0	ns/ns	***/**	***/***
OTU626_Johnsonella	Control	PGDM	Wilcoxon	0	0	0	0	0	0	***/***	***/***	***/***
OTU627_Bacilli	Control	PGDM	Wilcoxon	0.226	0.017	0.014	0.27	0.029	0.024	ns/ns	*/*	*/*
OTU629_Anaerovoracaceae	Control	PGDM	Wilcoxon	0.209	0.226	0.07	0.25	0.27	0.097	ns/ns	ns/ns	./.
OTU63_Lachnoclostridium	Control	PGDM	Wilcoxon	0.373	0.042	0.217	0.42	0.061	0.26	ns/ns	*/.	ns/ns
OTU630_Oscillospirales	Control	PGDM	Wilcoxon	0	0.001	0.005	0.001	0.002	0.01	***/**	**/**	**/*
OTU632_Leptotrichia_sp	Control	PGDM	Wilcoxon	0.005	0.002	0	0.011	0.004	0.001	**/*	**/**	***/**
OTU633_Marmoricola_sp	Control	PGDM	Wilcoxon	0.001	0.033	0.049	0.003	0.049	0.07	**/**	*/*	*/.
OTU635_Eubacterium_brachy	Control	PGDM	Wilcoxon	0	0	0	0	0	0	***/***	***/***	***/***
OTU637_Pyrinomonadaceae	Control	PGDM	Wilcoxon	0.001	0.017	0.088	0.002	0.029	0.12	**/**	*/*	./ns
OTU64_Prevotellaceae_bacterium	Control	PGDM	Wilcoxon	0.262	0.155	0.014	0.31	0.19	0.024	ns/ns	ns/ns	*/*
OTU640_Oscillospiraceae	Control	PGDM	Wilcoxon	0.009	0.003	0	0.016	0.007	0.001	**/*	**/**	***/**
OTU643_Clostridia	Control	PGDM	Wilcoxon	0.007	0	0.001	0.013	0.001	0.002	**/*	***/**	**/**
OTU644_Clostridium	Control	PGDM	Wilcoxon	0.211	0.018	0.001	0.25	0.03	0.002	ns/ns	*/*	**/**
OTU646_Ruminococcus_faecis	Control	PGDM	Wilcoxon	0.58	0.335	0.028	0.63	0.38	0.044	ns/ns	ns/ns	*/*
OTU648_Clostridia_bacterium	Control	PGDM	Wilcoxon	0.449	0	0.03	0.5	0.001	0.046	ns/ns	***/**	*/*
OTU649_Veillonella_sp	Control	PGDM	Wilcoxon	0	0	0.001	0.001	0	0.002	***/**	***/***	**/**
OTU65_Oscillospiraceae	Control	PGDM	Wilcoxon	0.885	0.016	0.019	0.9	0.027	0.031	ns/ns	*/*	*/*
OTU651_Roseburia	Control	PGDM	Wilcoxon	0.011	0	0	0.02	0	0.001	*/*	***/***	***/**
OTU652_Lachnospiraceae_bacterium	Control	PGDM	Wilcoxon	0	0	0	0	0	0	***/***	***/***	***/***
OTU654_Prevotella_baroniae	Control	PGDM	Wilcoxon	0	0	0	0	0	0	***/***	***/***	***/***
OTU656_Bacillus	Control	PGDM	Wilcoxon	0.001	0.073	0.06	0.003	0.1	0.084	**/**	./ns	./.
OTU66_Ruminococcus_gnavus	Control	PGDM	Wilcoxon	0	0.024	0.009	0.001	0.038	0.016	***/**	*/*	**/*
OTU660_Gemmatimonadaceae	Control	PGDM	Wilcoxon	0.004	0.04	0.106	0.009	0.059	0.14	**/**	*/.	ns/ns
OTU662_Solirubrobacter	Control	PGDM	Wilcoxon	0	0.011	0.04	0.001	0.02	0.059	***/**	*/*	*/.
OTU664_Faecalitalea	Control	PGDM	Wilcoxon	0.638	0.672	0.177	0.68	0.71	0.22	ns/ns	ns/ns	ns/ns
OTU665_Anaeroglobus_geminatus	Control	PGDM	Wilcoxon	0	0	0	0	0	0	***/***	***/***	***/***
OTU667_Treponema	Control	PGDM	Wilcoxon	0	0	0	0	0	0.001	***/***	***/***	***/**
OTU67_Akkermansia_muciniphila	Control	PGDM	Wilcoxon	0.066	0	0.105	0.092	0.001	0.14	./.	***/**	ns/ns
OTU670_Capnocytophaga_sp	Control	PGDM	Wilcoxon	0	0	0	0.001	0	0.001	***/**	***/***	***/**
OTU672_Bacilli	Control	PGDM	Wilcoxon	0.007	0.005	0.001	0.013	0.011	0.002	**/*	**/*	**/**
OTU673_Blastococcus	Control	PGDM	Wilcoxon	0.001	0.04	0.155	0.002	0.059	0.19	**/**	*/.	ns/ns
OTU674_Arthrobacter_crystallopoietes	Control	PGDM	Wilcoxon	0.001	0.021	0.155	0.002	0.035	0.19	**/**	*/*	ns/ns
OTU677_Oscillospirales	Control	PGDM	Wilcoxon	0.004	0	0	0.009	0	0	**/**	***/***	***/***
OTU68_Coprococcus_comes	Control	PGDM	Wilcoxon	0.61	0.595	0.244	0.65	0.64	0.29	ns/ns	ns/ns	ns/ns
OTU684_Eubacterium_yurii	Control	PGDM	Wilcoxon	0	0	0	0	0	0	***/***	***/***	***/***
OTU687_Phocea	Control	PGDM	Wilcoxon	0.254	0.497	0.186	0.3	0.54	0.23	ns/ns	ns/ns	ns/ns
OTU688_Porphyromonas	Control	PGDM	Wilcoxon	0.003	0.001	0	0.007	0.003	0.001	**/**	**/**	***/**
OTU689_Coriobacteriales	Control	PGDM	Wilcoxon	0.138	0.238	0.664	0.17	0.28	0.7	ns/ns	ns/ns	ns/ns
OTU69_Blautia	Control	PGDM	Wilcoxon	0.512	0.841	0.495	0.56	0.86	0.54	ns/ns	ns/ns	ns/ns
OTU690_Senegalimassilia	Control	PGDM	Wilcoxon	0.678	0.57	0.144	0.72	0.62	0.18	ns/ns	ns/ns	ns/ns
OTU692_Vicinamibacterales	Control	PGDM	Wilcoxon	0.001	0.017	0.049	0.002	0.029	0.07	**/**	*/*	*/.
OTU699_Oscillospirales	Control	PGDM	Wilcoxon	0.229	0.016	0.024	0.27	0.028	0.038	ns/ns	*/*	*/*
OTU7_Bacteroides_uniformis	Control	PGDM	Wilcoxon	0	0	0	0	0	0.001	***/***	***/***	***/**
OTU70_Prevotellaceae_bacterium	Control	PGDM	Wilcoxon	0.652	0.734	0.204	0.69	0.77	0.25	ns/ns	ns/ns	ns/ns
OTU700_Prevotella_sp	Control	PGDM	Wilcoxon	0	0	0	0	0	0	***/***	***/***	***/***
OTU702_Lachnoclostridium	Control	PGDM	Wilcoxon	0	0	0	0	0	0.001	***/***	***/***	***/**
OTU703_Monoglobus_pectinilyticus	Control	PGDM	Wilcoxon	0.055	0.033	0.001	0.079	0.049	0.002	./.	*/*	**/**
OTU71_Lachnospiraceae_bacterium	Control	PGDM	Wilcoxon	0.007	0	0.002	0.013	0.001	0.004	**/*	***/**	**/**
OTU710_Eubacterium_xylanophilum	Control	PGDM	Wilcoxon	0.004	0.009	0.007	0.009	0.016	0.013	**/**	**/*	**/*
OTU711_Ruminococcus	Control	PGDM	Wilcoxon	0	0	0	0	0	0	***/***	***/***	***/***
OTU712_Clostridium_spiroforme	Control	PGDM	Wilcoxon	0.585	0.018	0.1	0.63	0.03	0.13	ns/ns	*/*	ns/ns
OTU716_Ruminiclostridium	Control	PGDM	Wilcoxon	0.044	0.007	0.003	0.064	0.013	0.007	*/.	**/*	**/**
OTU717_Peptococcus	Control	PGDM	Wilcoxon	0.822	0.091	0.002	0.85	0.12	0.004	ns/ns	./ns	**/**
OTU718_Bacillus	Control	PGDM	Wilcoxon	0.001	0.014	0.014	0.003	0.024	0.024	**/**	*/*	*/*
OTU719_Alloprevotella	Control	PGDM	Wilcoxon	0.002	0	0	0.004	0	0	**/**	***/***	***/***
OTU72_Monoglobus	Control	PGDM	Wilcoxon	0.841	0.017	0.238	0.86	0.028	0.28	ns/ns	*/*	ns/ns
OTU720_Leptotrichia	Control	PGDM	Wilcoxon	0.001	0	0.001	0.002	0.001	0.002	**/**	***/**	**/**
OTU727_Micromonospora	Control	PGDM	Wilcoxon	0.001	0.033	0.129	0.003	0.049	0.16	**/**	*/*	ns/ns
OTU728_Anaerovoracaceae	Control	PGDM	Wilcoxon	0	0	0	0.001	0	0	***/**	***/***	***/***
OTU729_Xanthobacteraceae	Control	PGDM	Wilcoxon	0.001	0.049	0.416	0.002	0.07	0.46	**/**	*/.	ns/ns
OTU73_Eubacterium_hallii	Control	PGDM	Wilcoxon	0	0	0.061	0	0	0.086	***/***	***/***	./.
OTU731_Xanthobacteraceae	Control	PGDM	Wilcoxon	0.002	0.049	0.155	0.004	0.07	0.19	**/**	*/.	ns/ns
OTU732_Desulfobulbus_sp	Control	PGDM	Wilcoxon	0.017	0.001	0.001	0.029	0.003	0.003	*/*	**/**	**/**
OTU735_Lachnospiraceae	Control	PGDM	Wilcoxon	0.084	0.129	0.553	0.11	0.16	0.6	./ns	ns/ns	ns/ns
OTU74_Bilophila	Control	PGDM	Wilcoxon	0.028	0.396	0.46	0.044	0.44	0.51	*/*	ns/ns	ns/ns
OTU740_Blautia	Control	PGDM	Wilcoxon	0.012	0.003	0.064	0.022	0.006	0.09	*/*	**/**	./.
OTU741_Myxococcota	Control	PGDM	Wilcoxon	0.002	0.06	0.106	0.004	0.084	0.14	**/**	./.	ns/ns
OTU747_Nitrosomonadaceae	Control	PGDM	Wilcoxon	0.002	0.021	0.088	0.004	0.035	0.12	**/**	*/*	./ns
OTU748_Vicinamibacteraceae	Control	PGDM	Wilcoxon	0.001	0.017	0.033	0.002	0.029	0.049	**/**	*/*	*/*
OTU75_Oscillospiraceae	Control	PGDM	Wilcoxon	0.009	0	0	0.016	0.001	0	**/*	***/**	***/***
OTU751_Chloroflexi	Control	PGDM	Wilcoxon	0.001	0.026	0.106	0.002	0.041	0.14	**/**	*/*	ns/ns
OTU752_Vicinamibacteraceae	Control	PGDM	Wilcoxon	0	0.06	0.073	0.001	0.084	0.1	***/**	./.	./ns
OTU753_Comamonadaceae	Control	PGDM	Wilcoxon	0.001	0.023	0.033	0.002	0.037	0.049	**/**	*/*	*/*
OTU759_Faecalitalea	Control	PGDM	Wilcoxon	0.488	0.38	0.404	0.54	0.43	0.45	ns/ns	ns/ns	ns/ns
OTU76_Coprococcus	Control	PGDM	Wilcoxon	0.297	0.169	0.134	0.35	0.21	0.17	ns/ns	ns/ns	ns/ns
OTU761_Fournierella	Control	PGDM	Wilcoxon	0.012	0.12	0.001	0.021	0.16	0.003	*/*	ns/ns	**/**
OTU762_Christensenellaceae_R-7	Control	PGDM	Wilcoxon	0.047	0.014	0.002	0.068	0.024	0.005	*/.	*/*	**/**
OTU766_Lachnospiraceae_UCG-010	Control	PGDM	Wilcoxon	0.016	0.047	0.005	0.027	0.068	0.011	*/*	*/.	**/*
OTU769_Johnsonella	Control	PGDM	Wilcoxon	0	0	0	0	0.001	0.001	***/***	***/**	***/**
OTU77_Ruminococcus_torques	Control	PGDM	Wilcoxon	0.255	0.065	0.512	0.3	0.091	0.56	ns/ns	./.	ns/ns
OTU770_Marvinbryantia	Control	PGDM	Wilcoxon	0.345	0.469	0.434	0.39	0.52	0.48	ns/ns	ns/ns	ns/ns
OTU772_Lachnoclostridium_phocaeense	Control	PGDM	Wilcoxon	0.414	0.01	0.003	0.46	0.019	0.006	ns/ns	*/*	**/**
OTU774_Galbitalea	Control	PGDM	Wilcoxon	0.004	0.01	0.088	0.007	0.018	0.12	**/**	*/*	./ns
OTU776_Prevotella_saccharolytica	Control	PGDM	Wilcoxon	0	0	0	0	0	0	***/***	***/***	***/***
OTU78_Lachnospiraceae_ND3007	Control	PGDM	Wilcoxon	0.317	0.279	0.929	0.37	0.33	0.94	ns/ns	ns/ns	ns/ns
OTU780_Ruminococcaceae	Control	PGDM	Wilcoxon	0.926	0.035	0.186	0.94	0.053	0.23	ns/ns	*/.	ns/ns
OTU781_Shuttleworthia	Control	PGDM	Wilcoxon	0.969	0.606	0.024	0.97	0.65	0.038	ns/ns	ns/ns	*/*
OTU783_Nitrospira_japonica	Control	PGDM	Wilcoxon	0	0.011	0.129	0.001	0.02	0.16	***/**	*/*	ns/ns
OTU785_Acidibacter	Control	PGDM	Wilcoxon	0.002	0.04	0.355	0.004	0.059	0.4	**/**	*/.	ns/ns
OTU787_Oscillospirales	Control	PGDM	Wilcoxon	0.063	0.014	0.007	0.088	0.024	0.013	./.	*/*	**/*
OTU79_Ruminococcus_callidus	Control	PGDM	Wilcoxon	0.595	0	0.002	0.64	0	0.005	ns/ns	***/***	**/**
OTU792_Eubacterium_nodatum	Control	PGDM	Wilcoxon	0	0	0	0	0	0	***/***	***/***	***/***
OTU793_Fusobacterium	Control	PGDM	Wilcoxon	0.001	0	0	0.002	0	0	**/**	***/***	***/***
OTU796_Hyphomicrobium	Control	PGDM	Wilcoxon	0.017	0.033	0.106	0.029	0.049	0.14	*/*	*/*	ns/ns
OTU799_Nitrosomonadaceae	Control	PGDM	Wilcoxon	0.001	0.073	0.106	0.003	0.1	0.14	**/**	./ns	ns/ns
OTU8_Bacteroides_plebeius	Control	PGDM	Wilcoxon	0.852	0.022	0.33	0.87	0.036	0.38	ns/ns	*/*	ns/ns
OTU80_Bacteroides	Control	PGDM	Wilcoxon	0	0.003	0.001	0	0.006	0.002	***/***	**/**	**/**
OTU800_Oscillospirales	Control	PGDM	Wilcoxon	0.001	0.012	0.001	0.003	0.021	0.003	**/**	*/*	**/**
OTU801_Xanthobacteraceae	Control	PGDM	Wilcoxon	0.001	0.13	0.366	0.002	0.17	0.42	**/**	ns/ns	ns/ns
OTU804_Lachnospiraceae_oral	Control	PGDM	Wilcoxon	0	0	0	0.001	0	0.001	***/**	***/***	***/**
OTU81_Faecalibacterium	Control	PGDM	Wilcoxon	0.06	0	0.003	0.084	0	0.007	./.	***/***	**/**
OTU812_Bacilli	Control	PGDM	Wilcoxon	0.014	0.003	0.003	0.024	0.006	0.007	*/*	**/**	**/**
OTU816_Ruminococcaceae	Control	PGDM	Wilcoxon	0.694	0.868	0.154	0.73	0.88	0.19	ns/ns	ns/ns	ns/ns
OTU819_Streptomyces	Control	PGDM	Wilcoxon	0.001	0.011	0.568	0.002	0.02	0.61	**/**	*/*	ns/ns
OTU82_Erysipelotrichaceae_UCG-003	Control	PGDM	Wilcoxon	0.544	0.831	0.404	0.59	0.85	0.45	ns/ns	ns/ns	ns/ns
OTU825_Colidextribacter_massiliensis	Control	PGDM	Wilcoxon	0	0.012	0.015	0.001	0.022	0.026	***/**	*/*	*/*
OTU827_Bacilli	Control	PGDM	Wilcoxon	0	0	0	0	0	0.001	***/***	***/***	***/**
OTU83_Dorea	Control	PGDM	Wilcoxon	0.03	0.344	0.261	0.046	0.39	0.31	*/*	ns/ns	ns/ns
OTU832_Bergeyella	Control	PGDM	Wilcoxon	0	0.001	0	0	0.002	0	***/***	**/**	***/***
OTU838_Kribbella_sp	Control	PGDM	Wilcoxon	0.001	0.049	0.187	0.002	0.07	0.23	**/**	*/.	ns/ns
OTU84_Blautia_obeum	Control	PGDM	Wilcoxon	0	0	0	0	0	0	***/***	***/***	***/***
OTU842_Archangium_gephyra	Control	PGDM	Wilcoxon	0	0.088	0.187	0.001	0.12	0.23	***/**	./ns	ns/ns
OTU846_Ruminococcaceae	Control	PGDM	Wilcoxon	0.113	0.017	0.01	0.15	0.029	0.018	ns/ns	*/*	*/*
OTU847_Frankiales	Control	PGDM	Wilcoxon	0.001	0.033	0.155	0.003	0.049	0.19	**/**	*/*	ns/ns
OTU85_Megasphaera_elsdenii	Control	PGDM	Wilcoxon	0.294	0.349	0.019	0.34	0.4	0.031	ns/ns	ns/ns	*/*
OTU857_Defluviitaleaceae_UCG-011	Control	PGDM	Wilcoxon	0.175	0.05	0.003	0.22	0.072	0.006	ns/ns	./.	**/**
OTU87_Eubacterium_coprostanoligenes	Control	PGDM	Wilcoxon	0.01	0	0	0.018	0	0.001	*/*	***/***	***/**
OTU871_Prevotella_sp	Control	PGDM	Wilcoxon	0	0	0.003	0	0	0.007	***/***	***/***	**/**
OTU872_Christensenellaceae_R-7	Control	PGDM	Wilcoxon	0.8	0.217	0.017	0.83	0.26	0.028	ns/ns	ns/ns	*/*
OTU877_Parabacteroides_sp	Control	PGDM	Wilcoxon	0.792	0.823	0.873	0.82	0.85	0.89	ns/ns	ns/ns	ns/ns
OTU879_Defluviitaleaceae_UCG-011	Control	PGDM	Wilcoxon	0	0.011	0.001	0.001	0.02	0.003	***/**	*/*	**/**
OTU88_Roseburia_intestinalis	Control	PGDM	Wilcoxon	0	0	0	0	0	0	***/***	***/***	***/***
OTU883_Rokubacteriales	Control	PGDM	Wilcoxon	0.003	0.049	0.155	0.006	0.07	0.19	**/**	*/.	ns/ns
OTU888_Acidibacter	Control	PGDM	Wilcoxon	0.001	0.011	0.129	0.003	0.02	0.16	**/**	*/*	ns/ns
OTU89_Fusobacterium_periodonticum	Control	PGDM	Wilcoxon	0	0	0	0	0	0	***/***	***/***	***/***
OTU9_Bacteroides	Control	PGDM	Wilcoxon	0.255	0.261	0.183	0.3	0.31	0.22	ns/ns	ns/ns	ns/ns
OTU90_Bacteroides_coprophilus	Control	PGDM	Wilcoxon	0.055	0.043	0.026	0.079	0.063	0.041	./.	*/.	*/*
OTU900_Streptomyces_lavendulae	Control	PGDM	Wilcoxon	0.001	0.106	0.226	0.003	0.14	0.27	**/**	ns/ns	ns/ns
OTU91_Faecalibacterium	Control	PGDM	Wilcoxon	0	0.01	0.038	0	0.018	0.057	***/***	*/*	*/.
OTU911_Peptoanaerobacter_stomatis	Control	PGDM	Wilcoxon	0	0.001	0.001	0.001	0.003	0.002	***/**	**/**	**/**
OTU92_Lachnospiraceae_NK4A136	Control	PGDM	Wilcoxon	0.131	0	0.006	0.17	0.001	0.011	ns/ns	***/**	**/*
OTU923_Sphingomonas	Control	PGDM	Wilcoxon	0.001	0.088	0.155	0.002	0.12	0.19	**/**	./ns	ns/ns
OTU926_Firmicutes	Control	PGDM	Wilcoxon	0.014	0.005	0	0.024	0.01	0	*/*	**/*	***/***
OTU93_Enterobacteriaceae	Control	PGDM	Wilcoxon	0.009	0.17	0.994	0.017	0.21	1	**/*	ns/ns	ns/ns
OTU932_Sphingomonas	Control	PGDM	Wilcoxon	0.002	0.187	0.408	0.004	0.23	0.46	**/**	ns/ns	ns/ns
OTU935_Vicinamibacteraceae	Control	PGDM	Wilcoxon	0.002	0.088	0.226	0.004	0.12	0.27	**/**	./ns	ns/ns
OTU94_Lachnospiraceae_UCG-004	Control	PGDM	Wilcoxon	0	0	0	0.001	0.001	0	***/**	***/**	***/***
OTU95_Sutterella	Control	PGDM	Wilcoxon	0.095	0.036	0.04	0.13	0.054	0.059	./ns	*/.	*/.
OTU955_Prevotella_dentalis	Control	PGDM	Wilcoxon	0.003	0	0.001	0.007	0	0.002	**/**	***/***	**/**
OTU96_Prevotella_sp	Control	PGDM	Wilcoxon	0	0	0	0	0	0	***/***	***/***	***/***
OTU97_Roseburia_hominis	Control	PGDM	Wilcoxon	0.896	0.108	0.002	0.91	0.14	0.005	ns/ns	ns/ns	**/**
OTU98_Romboutsia_ilealis	Control	PGDM	Wilcoxon	0.007	0.029	0	0.013	0.044	0	**/*	*/*	***/***
OTU99_Bacteroides	Control	PGDM	Wilcoxon	0	0.017	0.001	0.001	0.028	0.002	***/**	*/*	**/**

## Sheet: fried.period.OTU
Taxonomy	group	method	n	statistic	df	P value	Q value	Label.sign
OTU27_Bacteroides	Control	Friedman test	60	11.6333	2	0.003	0.016	**/*
OTU735_Lachnospiraceae	Control	Friedman test	60	13.3152	2	0.001	0.008	**/**
OTU394_Marvinbryantia	Control	Friedman test	60	1.63404	2	0.442	0.605	ns/ns
OTU127_Lachnospiraceae	Control	Friedman test	60	7.63333	2	0.022	0.078	*/.
OTU263_Intestinibacter	Control	Friedman test	60	22.9333	2	0	0	***/***
OTU609_Ruminococcaceae	Control	Friedman test	60	5.30667	2	0.07	0.182	./ns
OTU91_Faecalibacterium	Control	Friedman test	60	18.3	2	0	0.002	***/**
OTU871_Prevotella_sp	Control	Friedman test	60	5.82439	2	0.054	0.154	./ns
OTU322_Prevotella_sp	Control	Friedman test	60	1.63636	2	0.441	0.605	ns/ns
OTU799_Nitrosomonadaceae	Control	Friedman test	60	18.6324	2	0	0.001	***/**
OTU321_Bacteroides_thetaiotaomicron	Control	Friedman test	60	10.9	2	0.004	0.02	**/*
OTU290_Eubacterium_coprostanoligenes	Control	Friedman test	60	0.294118	2	0.863	0.917	ns/ns
OTU371_Alistipes_sp	Control	Friedman test	60	3.02092	2	0.221	0.39	ns/ns
OTU259_Campylobacter_gracilis	Control	Friedman test	60	2.26778	2	0.322	0.5	ns/ns
OTU149_Prevotella_salivae	Control	Friedman test	60	1.91597	2	0.384	0.561	ns/ns
OTU195_Oscillospiraceae	Control	Friedman test	60	2.03333	2	0.362	0.54	ns/ns
OTU146_Bacteroides_clarus	Control	Friedman test	60	0.0786026	2	0.961	0.969	ns/ns
OTU166_Eubacterium_siraeum	Control	Friedman test	60	7.63333	2	0.022	0.078	*/.
OTU378_Oscillospiraceae	Control	Friedman test	60	3.08995	2	0.213	0.388	ns/ns
OTU353_Alistipes_inops	Control	Friedman test	60	0.458824	2	0.795	0.883	ns/ns
OTU155_Streptococcus_anginosus	Control	Friedman test	60	1.43333	2	0.488	0.645	ns/ns
OTU632_Leptotrichia_sp	Control	Friedman test	60	6.93923	2	0.031	0.103	*/ns
OTU546_Chloroflexi	Control	Friedman test	60	4.45882	2	0.108	0.241	ns/ns
OTU769_Johnsonella	Control	Friedman test	60	0.694064	2	0.707	0.828	ns/ns
OTU382_Parabacteroides_goldsteinii	Control	Friedman test	60	5.81739	2	0.055	0.154	./ns
OTU23_Bacteroides	Control	Friedman test	60	10.9	2	0.004	0.02	**/*
OTU360_Adlercreutzia	Control	Friedman test	60	17.5172	2	0	0.002	***/**
OTU654_Prevotella_baroniae	Control	Friedman test	60	0.927928	2	0.629	0.767	ns/ns
OTU357_Clostridia_UCG-014	Control	Friedman test	60	0.442553	2	0.801	0.884	ns/ns
OTU672_Bacilli	Control	Friedman test	60	2.61635	2	0.27	0.444	ns/ns
OTU80_Bacteroides	Control	Friedman test	60	9.63333	2	0.008	0.034	**/*
OTU720_Leptotrichia	Control	Friedman test	60	0.642857	2	0.725	0.838	ns/ns
OTU498_Lachnospiraceae_UCG-010	Control	Friedman test	60	1.63333	2	0.442	0.605	ns/ns
OTU674_Arthrobacter_crystallopoietes	Control	Friedman test	60	15.8912	2	0	0.004	***/**
OTU17_Bacteroides_massiliensis	Control	Friedman test	60	0.833333	2	0.659	0.787	ns/ns
OTU95_Sutterella	Control	Friedman test	60	8.50485	2	0.014	0.056	*/.
OTU45_Lachnospira	Control	Friedman test	60	0.233333	2	0.89	0.923	ns/ns
OTU7_Bacteroides_uniformis	Control	Friedman test	60	0.233333	2	0.89	0.923	ns/ns
OTU48_Escherichia_coli	Control	Friedman test	60	3.63333	2	0.163	0.322	ns/ns
OTU22_Christensenellaceae_R-7	Control	Friedman test	60	4.93333	2	0.085	0.206	./ns
OTU85_Megasphaera_elsdenii	Control	Friedman test	60	8.86099	2	0.012	0.048	*/*
OTU103_Eubacterium_coprostanoligenes	Control	Friedman test	60	2.97458	2	0.226	0.395	ns/ns
OTU150_Clostridium	Control	Friedman test	60	29.2333	2	0	0	***/***
OTU400_Intestinimonas	Control	Friedman test	60	5.01299	2	0.082	0.204	./ns
OTU173_Bacillus	Control	Friedman test	60	9.03	2	0.011	0.045	*/*
OTU364_Corynebacterium_durum	Control	Friedman test	60	2.57627	2	0.276	0.449	ns/ns
OTU346_Kingella	Control	Friedman test	60	6.72727	2	0.035	0.111	*/ns
OTU286_Cardiobacterium	Control	Friedman test	60	13.0211	2	0.001	0.009	**/**
OTU313_Lactobacillus_reuteri	Control	Friedman test	60	7.64878	2	0.022	0.078	*/.
OTU495_Barnesiella	Control	Friedman test	60	14.4352	2	0.001	0.006	**/**
OTU599_Butyricimonas_sp	Control	Friedman test	60	0.385027	2	0.825	0.896	ns/ns
OTU333_Clostridium_sp	Control	Friedman test	60	5.93305	2	0.051	0.148	./ns
OTU574_Acinetobacter_johnsonii	Control	Friedman test	60	6.95775	2	0.031	0.102	*/ns
OTU510_Ruminococcaceae	Control	Friedman test	60	5.42128	2	0.066	0.174	./ns
OTU780_Ruminococcaceae	Control	Friedman test	60	5.41964	2	0.067	0.174	./ns
OTU361_Catenibacillus	Control	Friedman test	60	6.88703	2	0.032	0.104	*/ns
OTU193_Lachnospiraceae	Control	Friedman test	60	1.73333	2	0.42	0.599	ns/ns
OTU415_Fusobacterium_mortiferum	Control	Friedman test	60	4.91346	2	0.086	0.207	./ns
OTU448_Oscillospira	Control	Friedman test	60	5.49367	2	0.064	0.17	./ns
OTU227_Bifidobacterium_bifidum	Control	Friedman test	60	10.0529	2	0.007	0.029	**/*
OTU294_Negativibacillus	Control	Friedman test	60	26.8	2	0	0	***/***
OTU374_Actinomycetaceae	Control	Friedman test	60	11.2751	2	0.004	0.018	**/*
OTU594_Lachnospiraceae	Control	Friedman test	60	4.20106	2	0.122	0.26	ns/ns
OTU31_Prevotella_melaninogenica	Control	Friedman test	60	1.43333	2	0.488	0.645	ns/ns
OTU450_Oscillospiraceae	Control	Friedman test	60	5.51295	2	0.064	0.169	./ns
OTU520_Parabacteroides	Control	Friedman test	60	5.92558	2	0.052	0.148	./ns
OTU781_Shuttleworthia	Control	Friedman test	60	16.5484	2	0	0.003	***/**
OTU505_Ruminococcus	Control	Friedman test	60	2.8	2	0.247	0.418	ns/ns
OTU554_Clostridia_UCG-014	Control	Friedman test	60	4.15504	2	0.125	0.266	ns/ns
OTU410_Allisonella	Control	Friedman test	60	0.808889	2	0.667	0.795	ns/ns
OTU359_Bacteroides	Control	Friedman test	60	11.2143	2	0.004	0.018	**/*
OTU761_Fournierella	Control	Friedman test	60	0.623762	2	0.732	0.839	ns/ns
OTU531_Lachnoclostridium	Control	Friedman test	60	12.1617	2	0.002	0.013	**/*
OTU731_Xanthobacteraceae	Control	Friedman test	60	9.33846	2	0.009	0.039	**/*
OTU493_Butyricicoccaceae	Control	Friedman test	60	5.39056	2	0.068	0.175	./ns
OTU139_Ruminococcus_sp	Control	Friedman test	60	3.38372	2	0.184	0.353	ns/ns
OTU87_Eubacterium_coprostanoligenes	Control	Friedman test	60	1.6	2	0.449	0.61	ns/ns
OTU49_Eubacterium_ruminantium	Control	Friedman test	60	0.433333	2	0.805	0.884	ns/ns
OTU220_Mitsuokella	Control	Friedman test	60	2.09333	2	0.351	0.529	ns/ns
OTU94_Lachnospiraceae_UCG-004	Control	Friedman test	60	1.03333	2	0.597	0.74	ns/ns
OTU41_Phascolarctobacterium_faecium	Control	Friedman test	60	4.13333	2	0.127	0.266	ns/ns
OTU13_Eubacterium_eligens	Control	Friedman test	60	3.23333	2	0.199	0.371	ns/ns
OTU79_Ruminococcus_callidus	Control	Friedman test	60	1.43333	2	0.488	0.645	ns/ns
OTU170_Clostridia_UCG-014	Control	Friedman test	60	4.38938	2	0.111	0.244	ns/ns
OTU379_Oscillospiraceae	Control	Friedman test	60	4.20536	2	0.122	0.26	ns/ns
OTU5_Faecalibacterium	Control	Friedman test	60	4.9	2	0.086	0.207	./ns
OTU418_Alistipes_indistinctus	Control	Friedman test	60	0.877828	2	0.645	0.783	ns/ns
OTU550_Sphingomonas_roseiflava	Control	Friedman test	60	4.40541	2	0.111	0.243	ns/ns
OTU143_Sutterella_wadsworthensis	Control	Friedman test	60	6.80176	2	0.033	0.108	*/ns
OTU302_Solobacterium_moorei	Control	Friedman test	60	0.833333	2	0.659	0.787	ns/ns
OTU644_Clostridium	Control	Friedman test	60	12.1829	2	0.002	0.013	**/*
OTU479_Mycobacterium_sp	Control	Friedman test	60	11.3226	2	0.003	0.018	**/*
OTU425_Clostridia_UCG-014	Control	Friedman test	60	0.768293	2	0.681	0.807	ns/ns
OTU174_Lachnospiraceae_UCG-010	Control	Friedman test	60	0.633333	2	0.729	0.838	ns/ns
OTU284_Catenibacterium	Control	Friedman test	60	4.97872	2	0.083	0.205	./ns
OTU194_Alistipes_obesi	Control	Friedman test	60	4.8	2	0.091	0.214	./ns
OTU395_Cyanobacteriales	Control	Friedman test	60	0.313559	2	0.855	0.916	ns/ns
OTU656_Bacillus	Control	Friedman test	60	16.4173	2	0	0.003	***/**
OTU759_Faecalitalea	Control	Friedman test	60	12.1944	2	0.002	0.013	**/*
OTU169_Clostridia_UCG-014	Control	Friedman test	60	1.08861	2	0.58	0.731	ns/ns
OTU391_Butyricimonas	Control	Friedman test	60	1.31683	2	0.518	0.678	ns/ns
OTU688_Porphyromonas	Control	Friedman test	60	5.07027	2	0.079	0.199	./ns
OTU819_Streptomyces	Control	Friedman test	60	20.4837	2	0	0.001	***/**
OTU287_Ruminococcaceae	Control	Friedman test	60	14.2773	2	0.001	0.006	**/**
OTU508_Prevotella	Control	Friedman test	60	3.99119	2	0.136	0.283	ns/ns
OTU328_Oribacterium_sinus	Control	Friedman test	60	1.76569	2	0.414	0.591	ns/ns
OTU703_Monoglobus_pectinilyticus	Control	Friedman test	60	4.86517	2	0.088	0.209	./ns
OTU470_Blautia	Control	Friedman test	60	3.80172	2	0.149	0.303	ns/ns
OTU783_Nitrospira_japonica	Control	Friedman test	60	23.6993	2	0	0	***/***
OTU434_Lachnospiraceae	Control	Friedman test	60	2.57627	2	0.276	0.449	ns/ns
OTU449_Lachnospiraceae	Control	Friedman test	60	0.362869	2	0.834	0.902	ns/ns
OTU575_Eubacterium_sp	Control	Friedman test	60	0.00913242	2	0.995	0.996	ns/ns
OTU625_Actinomyces	Control	Friedman test	60	11.346	2	0.003	0.018	**/*
OTU110_Barnesiella	Control	Friedman test	60	0.209205	2	0.901	0.933	ns/ns
OTU160_Holdemanella	Control	Friedman test	60	1.78325	2	0.41	0.587	ns/ns
OTU42_Lachnoclostridium	Control	Friedman test	60	6.7	2	0.035	0.112	*/ns
OTU20_Lachnospiraceae_bacterium	Control	Friedman test	60	0.1	2	0.951	0.962	ns/ns
OTU19_Parabacteroides_distasonis	Control	Friedman test	60	0.7	2	0.705	0.827	ns/ns
OTU37_Lachnospira	Control	Friedman test	60	4.43333	2	0.109	0.241	ns/ns
OTU46_Haemophilus_parainfluenzae	Control	Friedman test	60	3.03333	2	0.219	0.39	ns/ns
OTU21_Blautia	Control	Friedman test	60	13.4333	2	0.001	0.008	**/**
OTU61_Collinsella	Control	Friedman test	60	20.8	2	0	0.001	***/**
OTU386_Eubacterium_siraeum	Control	Friedman test	60	2.4335	2	0.296	0.469	ns/ns
OTU316_Haemophilus_pittmaniae	Control	Friedman test	60	1.12236	2	0.571	0.726	ns/ns
OTU474_Treponema_denticola	Control	Friedman test	60	0.0792952	2	0.961	0.969	ns/ns
OTU483_Terrisporobacter	Control	Friedman test	60	11.1349	2	0.004	0.019	**/*
OTU274_Prevotella_oris	Control	Friedman test	60	0.133333	2	0.936	0.958	ns/ns
OTU297_Bacillus	Control	Friedman test	60	14.7692	2	0.001	0.005	**/**
OTU254_Lachnoanaerobaculum	Control	Friedman test	60	3.43333	2	0.18	0.345	ns/ns
OTU932_Sphingomonas	Control	Friedman test	60	30.8679	2	0	0	***/***
OTU560_Peptostreptococcaceae_bacterium	Control	Friedman test	60	0.54955	2	0.76	0.859	ns/ns
OTU583_Anaerovoracaceae	Control	Friedman test	60	3.61194	2	0.164	0.325	ns/ns
OTU935_Vicinamibacteraceae	Control	Friedman test	60	22.5528	2	0	0	***/***
OTU541_Lachnospiraceae	Control	Friedman test	60	15.0489	2	0.001	0.005	**/**
OTU603_Lampropedia_hyalina	Control	Friedman test	60	16.0115	2	0	0.004	***/**
OTU582_Colidextribacter	Control	Friedman test	60	2.01042	2	0.366	0.544	ns/ns
OTU579_Oscillospirales	Control	Friedman test	60	0.269231	2	0.874	0.923	ns/ns
OTU710_Eubacterium_xylanophilum	Control	Friedman test	60	0.25	2	0.882	0.923	ns/ns
OTU785_Acidibacter	Control	Friedman test	60	8.30216	2	0.016	0.06	*/.
OTU770_Marvinbryantia	Control	Friedman test	60	3.46226	2	0.177	0.344	ns/ns
OTU523_Anaerovoracaceae	Control	Friedman test	60	1.85593	2	0.395	0.57	ns/ns
OTU153_Lachnospiraceae	Control	Friedman test	60	2.1	2	0.35	0.528	ns/ns
OTU130_Bacteroides	Control	Friedman test	60	3.23333	2	0.199	0.371	ns/ns
OTU690_Senegalimassilia	Control	Friedman test	60	11.9329	2	0.003	0.014	**/*
OTU212_Streptococcus_hyointestinalis	Control	Friedman test	60	1.9	2	0.387	0.561	ns/ns
OTU673_Blastococcus	Control	Friedman test	60	31.2273	2	0	0	***/***
OTU292_Bacteroides_dorei	Control	Friedman test	60	2.70085	2	0.259	0.434	ns/ns
OTU197_Leptotrichia_sp	Control	Friedman test	60	3.35021	2	0.187	0.358	ns/ns
OTU260_Hungatella	Control	Friedman test	60	1.03333	2	0.597	0.74	ns/ns
OTU652_Lachnospiraceae_bacterium	Control	Friedman test	60	2.76147	2	0.251	0.424	ns/ns
OTU159_Bifidobacterium	Control	Friedman test	60	14.8	2	0.001	0.005	**/**
OTU651_Roseburia	Control	Friedman test	60	0.678733	2	0.712	0.83	ns/ns
OTU732_Desulfobulbus_sp	Control	Friedman test	60	5.80571	2	0.055	0.155	./ns
OTU573_Gaiellales	Control	Friedman test	60	19.8898	2	0	0.001	***/**
OTU602_Veillonella_sp	Control	Friedman test	60	8.3913	2	0.015	0.058	*/.
OTU283_Prevotella	Control	Friedman test	60	8.38938	2	0.015	0.058	*/.
OTU9_Bacteroides	Control	Friedman test	60	0.233333	2	0.89	0.923	ns/ns
OTU404_Bacteroides_intestinalis	Control	Friedman test	60	15.4008	2	0	0.004	***/**
OTU911_Peptoanaerobacter_stomatis	Control	Friedman test	60	3.09278	2	0.213	0.388	ns/ns
OTU883_Rokubacteriales	Control	Friedman test	60	13.0551	2	0.001	0.009	**/**
OTU475_Clostridium_perfringens	Control	Friedman test	60	27.7085	2	0	0	***/***
OTU291_Atopobium	Control	Friedman test	60	0.235294	2	0.889	0.923	ns/ns
OTU615_Eubacterium_sp	Control	Friedman test	60	0.190045	2	0.909	0.941	ns/ns
OTU812_Bacilli	Control	Friedman test	60	1.67296	2	0.433	0.605	ns/ns
OTU380_Cardiobacterium_valvarum	Control	Friedman test	60	6.03509	2	0.049	0.143	*/ns
OTU800_Oscillospirales	Control	Friedman test	60	1.02247	2	0.6	0.743	ns/ns
OTU377_Lachnospiraceae	Control	Friedman test	60	15.0928	2	0.001	0.005	**/**
OTU578_Trichuris_trichiura	Control	Friedman test	60	4.78414	2	0.091	0.215	./ns
OTU576_Bacilli	Control	Friedman test	60	20.4551	2	0	0.001	***/**
OTU214_Clostridium_septicum	Control	Friedman test	60	2.1106	2	0.348	0.528	ns/ns
OTU528_Serratia_fonticola	Control	Friedman test	60	2.23469	2	0.327	0.505	ns/ns
OTU317_Acidaminococcus	Control	Friedman test	60	11.7444	2	0.003	0.016	**/*
OTU128_Barnesiella	Control	Friedman test	60	1.21008	2	0.546	0.701	ns/ns
OTU236_Holdemanella	Control	Friedman test	60	2.69474	2	0.26	0.434	ns/ns
OTU612_Leptotrichia	Control	Friedman test	60	2.79808	2	0.247	0.418	ns/ns
OTU879_Defluviitaleaceae_UCG-011	Control	Friedman test	60	8.93122	2	0.011	0.047	*/*
OTU338_Prevotella_denticola	Control	Friedman test	60	4.99153	2	0.082	0.205	./ns
OTU304_Ruminococcaceae	Control	Friedman test	60	3.48954	2	0.175	0.343	ns/ns
OTU240_Catonella_morbi	Control	Friedman test	60	4.54393	2	0.103	0.236	ns/ns
OTU610_Acinetobacter_lwoffii	Control	Friedman test	60	2.16949	2	0.338	0.519	ns/ns
OTU431_Mycoplasma	Control	Friedman test	60	1.09483	2	0.578	0.731	ns/ns
OTU580_Desulfovibrio_desulfuricans	Control	Friedman test	60	1.5	2	0.472	0.636	ns/ns
OTU88_Roseburia_intestinalis	Control	Friedman test	60	1.11297	2	0.573	0.727	ns/ns
OTU519_Prevotella_jejuni	Control	Friedman test	60	7.39738	2	0.025	0.086	*/.
OTU740_Blautia	Control	Friedman test	60	1.62189	2	0.444	0.606	ns/ns
OTU832_Bergeyella	Control	Friedman test	60	2.72195	2	0.256	0.431	ns/ns
OTU248_Bacteroidetes_oral	Control	Friedman test	60	3.23333	2	0.199	0.371	ns/ns
OTU83_Dorea	Control	Friedman test	60	20.6333	2	0	0.001	***/**
OTU215_Neisseria_sp	Control	Friedman test	60	5.59833	2	0.061	0.164	./ns
OTU564_Clostridia_vadinBB60	Control	Friedman test	60	7.38967	2	0.025	0.086	*/.
OTU590_Treponema	Control	Friedman test	60	1.52212	2	0.467	0.63	ns/ns
OTU825_Colidextribacter_massiliensis	Control	Friedman test	60	4.95294	2	0.084	0.206	./ns
OTU923_Sphingomonas	Control	Friedman test	60	26	2	0	0	***/***
OTU452_Eubacterium_sp	Control	Friedman test	60	1.22467	2	0.542	0.697	ns/ns
OTU114_Bacteroides	Control	Friedman test	60	1.63333	2	0.442	0.605	ns/ns
OTU245_Lachnospiraceae	Control	Friedman test	60	8.90909	2	0.012	0.047	*/*
OTU447_Azospirillum_sp	Control	Friedman test	60	1.46154	2	0.482	0.645	ns/ns
OTU716_Ruminiclostridium	Control	Friedman test	60	2.26846	2	0.322	0.5	ns/ns
OTU515_Blautia	Control	Friedman test	60	10.7586	2	0.005	0.021	**/*
OTU430_Lachnospiraceae	Control	Friedman test	60	3.17155	2	0.205	0.379	ns/ns
OTU588_Lysinibacillus	Control	Friedman test	60	16.8428	2	0	0.003	***/**
OTU288_Sutterella_stercoricanis	Control	Friedman test	60	9.61176	2	0.008	0.034	**/*
OTU219_Lachnospiraceae	Control	Friedman test	60	0.110429	2	0.946	0.962	ns/ns
OTU619_Sellimonas	Control	Friedman test	60	8.44103	2	0.015	0.057	*/.
OTU467_Oscillospiraceae	Control	Friedman test	60	4.13333	2	0.127	0.266	ns/ns
OTU176_Clostridia_UCG-014	Control	Friedman test	60	16.9333	2	0	0.002	***/**
OTU73_Eubacterium_hallii	Control	Friedman test	60	35.2333	2	0	0	***/***
OTU473_Coprobacter_secundus	Control	Friedman test	60	0.12381	2	0.94	0.961	ns/ns
OTU477_Clostridium_innocuum	Control	Friedman test	60	10.2458	2	0.006	0.026	**/*
OTU584_Prevotella_maculosa	Control	Friedman test	60	3.95726	2	0.138	0.286	ns/ns
OTU717_Peptococcus	Control	Friedman test	60	26.9816	2	0	0	***/***
OTU543_Mogibacterium_pumilum	Control	Friedman test	60	0.514768	2	0.773	0.864	ns/ns
OTU846_Ruminococcaceae	Control	Friedman test	60	5.75238	2	0.056	0.157	./ns
OTU187_Clostridia_UCG-014	Control	Friedman test	60	5.1913	2	0.075	0.189	./ns
OTU665_Anaeroglobus_geminatus	Control	Friedman test	60	3.89474	2	0.143	0.293	ns/ns
OTU281_Bacteroides_uniformis	Control	Friedman test	60	8.23333	2	0.016	0.062	*/.
OTU267_Muribacter_muris	Control	Friedman test	60	0.00847458	2	0.996	0.996	ns/ns
OTU246_Muribaculaceae	Control	Friedman test	60	2.28571	2	0.319	0.498	ns/ns
OTU68_Coprococcus_comes	Control	Friedman test	60	0.133333	2	0.936	0.958	ns/ns
OTU119_Oscillospiraceae	Control	Friedman test	60	8.14226	2	0.017	0.063	*/.
OTU82_Erysipelotrichaceae_UCG-003	Control	Friedman test	60	14.7	2	0.001	0.005	**/**
OTU69_Blautia	Control	Friedman test	60	1.63333	2	0.442	0.605	ns/ns
OTU60_Bacteroides_eggerthii	Control	Friedman test	60	19.7647	2	0	0.001	***/**
OTU89_Fusobacterium_periodonticum	Control	Friedman test	60	6.3	2	0.043	0.128	*/ns
OTU72_Monoglobus	Control	Friedman test	60	7.43333	2	0.024	0.086	*/.
OTU218_Muribaculaceae	Control	Friedman test	60	1.55224	2	0.46	0.623	ns/ns
OTU122_Flavonifractor	Control	Friedman test	60	7.43333	2	0.024	0.086	*/.
OTU164_Aggregatibacter	Control	Friedman test	60	2.7	2	0.259	0.434	ns/ns
OTU469_Eubacterium_sp	Control	Friedman test	60	2.88312	2	0.237	0.411	ns/ns
OTU301_Clostridiaceae_bacterium	Control	Friedman test	60	0.666667	2	0.717	0.832	ns/ns
OTU244_Prevotella_sp	Control	Friedman test	60	3.57322	2	0.168	0.33	ns/ns
OTU156_Oscillibacter_sp	Control	Friedman test	60	0.3	2	0.861	0.916	ns/ns
OTU376_Peptostreptococcus_anaerobius	Control	Friedman test	60	3.09705	2	0.213	0.388	ns/ns
OTU342_Leptotrichia	Control	Friedman test	60	7.10044	2	0.029	0.097	*/.
OTU251_Prevotella_intermedia	Control	Friedman test	60	2.28452	2	0.319	0.498	ns/ns
OTU112_Lachnoclostridium	Control	Friedman test	60	3.03333	2	0.219	0.39	ns/ns
OTU451_Bacteroides_sartorii	Control	Friedman test	60	0.527778	2	0.768	0.86	ns/ns
OTU239_Subdoligranulum	Control	Friedman test	60	7.70711	2	0.021	0.077	*/.
OTU462_Mycoplasmataceae	Control	Friedman test	60	5.71631	2	0.057	0.158	./ns
OTU847_Frankiales	Control	Friedman test	60	18.5362	2	0	0.001	***/**
OTU185_Paraprevotella	Control	Friedman test	60	0.843478	2	0.656	0.787	ns/ns
OTU96_Prevotella_sp	Control	Friedman test	60	0.7	2	0.705	0.827	ns/ns
OTU213_Bacteroides_sp	Control	Friedman test	60	4.44275	2	0.108	0.241	ns/ns
OTU368_Sutterella_sp	Control	Friedman test	60	5.69091	2	0.058	0.159	./ns
OTU208_Bacilli	Control	Friedman test	60	2.00847	2	0.366	0.544	ns/ns
OTU326_Pseudomonas	Control	Friedman test	60	5.39512	2	0.067	0.175	./ns
OTU249_Tyzzerella_sp	Control	Friedman test	60	1.29515	2	0.523	0.68	ns/ns
OTU429_Blautia	Control	Friedman test	60	0.233333	2	0.89	0.923	ns/ns
OTU766_Lachnospiraceae_UCG-010	Control	Friedman test	60	4.2875	2	0.117	0.253	ns/ns
OTU315_Lachnoanaerobaculum	Control	Friedman test	60	5.0795	2	0.079	0.198	./ns
OTU424_Peptococcus_sp	Control	Friedman test	60	0.175732	2	0.916	0.944	ns/ns
OTU3_Faecalibacterium_prausnitzii	Control	Friedman test	60	1.03333	2	0.597	0.74	ns/ns
OTU58_Christensenellaceae	Control	Friedman test	60	0.92766	2	0.629	0.767	ns/ns
OTU10_Bifidobacterium_adolescentis	Control	Friedman test	60	3.1	2	0.212	0.388	ns/ns
OTU55_Streptococcus_salivarius	Control	Friedman test	60	13.3	2	0.001	0.008	**/**
OTU4_Eubacterium_rectale	Control	Friedman test	60	3.63333	2	0.163	0.322	ns/ns
OTU8_Bacteroides_plebeius	Control	Friedman test	60	6.53333	2	0.038	0.118	*/ns
OTU1_Bacteroides_vulgatus	Control	Friedman test	60	0.533333	2	0.766	0.859	ns/ns
OTU2_Prevotella_copri	Control	Friedman test	60	2.76987	2	0.25	0.423	ns/ns
OTU165_Dialister_invisus	Control	Friedman test	60	1.63333	2	0.442	0.605	ns/ns
OTU405_Faecalicatena_orotica	Control	Friedman test	60	7.28571	2	0.026	0.09	*/.
OTU555_Steroidobacter	Control	Friedman test	60	13.1644	2	0.001	0.009	**/**
OTU591_Clostridia_vadinBB60	Control	Friedman test	60	11.4476	2	0.003	0.017	**/*
OTU300_Colidextribacter	Control	Friedman test	60	5.2	2	0.074	0.189	./ns
OTU201_Rothia_mucilaginosa	Control	Friedman test	60	0.433333	2	0.805	0.884	ns/ns
OTU358_Actinomyces_graevenitzii	Control	Friedman test	60	1.67826	2	0.432	0.605	ns/ns
OTU339_Oscillospiraceae	Control	Friedman test	60	1.82075	2	0.402	0.578	ns/ns
OTU551_Peptococcaceae	Control	Friedman test	60	8.95283	2	0.011	0.047	*/*
OTU441_Granulicatella	Control	Friedman test	60	2.13853	2	0.343	0.526	ns/ns
OTU202_Lactobacillus_murinus	Control	Friedman test	60	2.98291	2	0.225	0.395	ns/ns
OTU129_Gemella	Control	Friedman test	60	1.9	2	0.387	0.561	ns/ns
OTU335_Lactobacillus_iners	Control	Friedman test	60	0.859155	2	0.651	0.786	ns/ns
OTU63_Lachnoclostridium	Control	Friedman test	60	2.23333	2	0.327	0.505	ns/ns
OTU461_Bacilli	Control	Friedman test	60	1.04348	2	0.593	0.74	ns/ns
OTU727_Micromonospora	Control	Friedman test	60	17.6547	2	0	0.002	***/**
OTU618_Solirubrobacter	Control	Friedman test	60	14.6879	2	0.001	0.005	**/**
OTU593_Candidatus_Udaeobacter	Control	Friedman test	60	14.4429	2	0.001	0.006	**/**
OTU776_Prevotella_saccharolytica	Control	Friedman test	60	2.45249	2	0.293	0.466	ns/ns
OTU699_Oscillospirales	Control	Friedman test	60	0.986425	2	0.611	0.754	ns/ns
OTU266_Turicibacter	Control	Friedman test	60	35.8745	2	0	0	***/***
OTU362_Eubacterium_coprostanoligenes	Control	Friedman test	60	8.40517	2	0.015	0.058	*/.
OTU71_Lachnospiraceae_bacterium	Control	Friedman test	60	2.58723	2	0.274	0.449	ns/ns
OTU168_Clostridium_leptum	Control	Friedman test	60	0.158996	2	0.924	0.949	ns/ns
OTU106_Ruminococcus_lactaris	Control	Friedman test	60	1.63333	2	0.442	0.605	ns/ns
OTU273_Turicibacter	Control	Friedman test	60	3.02488	2	0.22	0.39	ns/ns
OTU184_Clostridium_bolteae	Control	Friedman test	60	4.13333	2	0.127	0.266	ns/ns
OTU116_Corynebacterium_matruchotii	Control	Friedman test	60	6.63333	2	0.036	0.114	*/ns
OTU124_Bacteroides	Control	Friedman test	60	6.53333	2	0.038	0.118	*/ns
OTU100_Alistipes	Control	Friedman test	60	0.9	2	0.638	0.776	ns/ns
OTU190_Dorea_formicigenerans	Control	Friedman test	60	8.63333	2	0.013	0.053	*/.
OTU503_Pseudobutyrivibrio	Control	Friedman test	60	1.53299	2	0.465	0.628	ns/ns
OTU234_Ruminococcus	Control	Friedman test	60	13.2946	2	0.001	0.008	**/**
OTU423_Lachnospiraceae	Control	Friedman test	60	5.78261	2	0.056	0.155	./ns
OTU438_Lachnospiraceae	Control	Friedman test	60	6.50209	2	0.039	0.119	*/ns
OTU268_Megasphaera_micronuciformis	Control	Friedman test	60	1.37553	2	0.503	0.663	ns/ns
OTU605_Oscillibacter	Control	Friedman test	60	6.00943	2	0.05	0.144	./ns
OTU537_Microvirga	Control	Friedman test	60	24.9517	2	0	0	***/***
OTU108_Lachnospiraceae_UCG-004	Control	Friedman test	60	2.63333	2	0.268	0.441	ns/ns
OTU136_Subdoligranulum	Control	Friedman test	60	12.9333	2	0.002	0.01	**/*
OTU670_Capnocytophaga_sp	Control	Friedman test	60	2.31925	2	0.314	0.493	ns/ns
OTU792_Eubacterium_nodatum	Control	Friedman test	60	0.869159	2	0.648	0.784	ns/ns
OTU406_Lachnoclostridium	Control	Friedman test	60	4.42918	2	0.109	0.241	ns/ns
OTU525_Clostridia_vadinBB60	Control	Friedman test	60	7.39037	2	0.025	0.086	*/.
OTU232_Schaalia_odontolytica	Control	Friedman test	60	1.63333	2	0.442	0.605	ns/ns
OTU416_Frisingicoccus	Control	Friedman test	60	5.79808	2	0.055	0.155	./ns
OTU279_Lachnospiraceae	Control	Friedman test	60	0.666667	2	0.717	0.832	ns/ns
OTU117_Oscillospiraceae	Control	Friedman test	60	0.4	2	0.819	0.89	ns/ns
OTU93_Enterobacteriaceae	Control	Friedman test	60	1.9	2	0.387	0.561	ns/ns
OTU271_Prevotella_nigrescens	Control	Friedman test	60	4.29289	2	0.117	0.253	ns/ns
OTU152_Coprococcus_catus	Control	Friedman test	60	2.53333	2	0.282	0.452	ns/ns
OTU350_Delftia_sp	Control	Friedman test	60	1.45098	2	0.484	0.645	ns/ns
OTU324_Lachnoclostridium	Control	Friedman test	60	0.248889	2	0.883	0.923	ns/ns
OTU135_Eubacterium_coprostanoligenes	Control	Friedman test	60	1.63333	2	0.442	0.605	ns/ns
OTU265_Lachnospiraceae_FCS020	Control	Friedman test	60	0.3	2	0.861	0.916	ns/ns
OTU298_Enterococcus	Control	Friedman test	60	0.983193	2	0.612	0.754	ns/ns
OTU235_Marvinbryantia	Control	Friedman test	60	1.43333	2	0.488	0.645	ns/ns
OTU692_Vicinamibacterales	Control	Friedman test	60	10.7898	2	0.005	0.021	**/*
OTU337_Subdoligranulum	Control	Friedman test	60	11.4052	2	0.003	0.018	**/*
OTU484_Peptostreptococcaceae_bacterium	Control	Friedman test	60	1.67227	2	0.433	0.605	ns/ns
OTU633_Marmoricola_sp	Control	Friedman test	60	9.88158	2	0.007	0.031	**/*
OTU589_Oribacterium_parvum	Control	Friedman test	60	1.17699	2	0.555	0.711	ns/ns
OTU774_Galbitalea	Control	Friedman test	60	13.7365	2	0.001	0.007	**/**
OTU207_Phascolarctobacterium	Control	Friedman test	60	2.36364	2	0.307	0.484	ns/ns
OTU314_Izemoplasmatales	Control	Friedman test	60	4.49398	2	0.106	0.241	ns/ns
OTU81_Faecalibacterium	Control	Friedman test	60	1.63333	2	0.442	0.605	ns/ns
OTU151_Marseillibacter_massiliensis	Control	Friedman test	60	3.23333	2	0.199	0.371	ns/ns
OTU332_Parabacteroides_gordonii	Control	Friedman test	60	0.247788	2	0.883	0.923	ns/ns
OTU464_Intestinimonas	Control	Friedman test	60	0.10084	2	0.951	0.962	ns/ns
OTU269_Intestinimonas	Control	Friedman test	60	10.4519	2	0.005	0.024	**/*
OTU443_Victivallales_bacterium	Control	Friedman test	60	5.11215	2	0.078	0.196	./ns
OTU126_Carnobacterium_maltaromaticum	Control	Friedman test	60	8.1	2	0.017	0.064	*/.
OTU59_Lachnospira	Control	Friedman test	60	0.533333	2	0.766	0.859	ns/ns
OTU533_Oscillospiraceae	Control	Friedman test	60	0.48927	2	0.783	0.872	ns/ns
OTU606_Lachnoclostridium	Control	Friedman test	60	0.431718	2	0.806	0.884	ns/ns
OTU649_Veillonella_sp	Control	Friedman test	60	0.040404	2	0.98	0.983	ns/ns
OTU97_Roseburia_hominis	Control	Friedman test	60	1.23333	2	0.54	0.697	ns/ns
OTU32_Prevotella	Control	Friedman test	60	18.2672	2	0	0.002	***/**
OTU637_Pyrinomonadaceae	Control	Friedman test	60	17.3108	2	0	0.002	***/**
OTU522_Abiotrophia	Control	Friedman test	60	0.938967	2	0.625	0.767	ns/ns
OTU102_Butyricicoccus	Control	Friedman test	60	4.43333	2	0.109	0.241	ns/ns
OTU506_Clostridiales_bacterium	Control	Friedman test	60	1.96567	2	0.374	0.552	ns/ns
OTU772_Lachnoclostridium_phocaeense	Control	Friedman test	60	0.306748	2	0.858	0.916	ns/ns
OTU67_Akkermansia_muciniphila	Control	Friedman test	60	0.933333	2	0.627	0.767	ns/ns
OTU38_Ruminococcus	Control	Friedman test	60	3.23333	2	0.199	0.371	ns/ns
OTU90_Bacteroides_coprophilus	Control	Friedman test	60	1.72864	2	0.421	0.599	ns/ns
OTU40_Bacteroides_caccae	Control	Friedman test	60	0.933333	2	0.627	0.767	ns/ns
OTU33_Neisseria_perflava	Control	Friedman test	60	4.93333	2	0.085	0.206	./ns
OTU25_Roseburia_inulinivorans	Control	Friedman test	60	11.0333	2	0.004	0.019	**/*
OTU162_Lachnospiraceae	Control	Friedman test	60	10.2333	2	0.006	0.026	**/*
OTU30_Streptococcus_oralis	Control	Friedman test	60	5.63333	2	0.06	0.163	./ns
OTU18_Dialister	Control	Friedman test	60	3.7	2	0.157	0.315	ns/ns
OTU66_Ruminococcus_gnavus	Control	Friedman test	60	5.73333	2	0.057	0.157	./ns
OTU323_Leptotrichia_sp	Control	Friedman test	60	0.79476	2	0.672	0.799	ns/ns
OTU501_Lachnospiraceae	Control	Friedman test	60	6.45989	2	0.04	0.121	*/ns
OTU432_Pseudopropionibacterium	Control	Friedman test	60	15.3156	2	0	0.005	***/**
OTU341_Selenomonas_sputigena	Control	Friedman test	60	3.63333	2	0.163	0.322	ns/ns
OTU857_Defluviitaleaceae_UCG-011	Control	Friedman test	60	3.02727	2	0.22	0.39	ns/ns
OTU144_Bacteroides	Control	Friedman test	60	27.7	2	0	0	***/***
OTU728_Anaerovoracaceae	Control	Friedman test	60	1.23721	2	0.539	0.697	ns/ns
OTU648_Clostridia_bacterium	Control	Friedman test	60	8.64574	2	0.013	0.053	*/.
OTU838_Kribbella_sp	Control	Friedman test	60	30.2443	2	0	0	***/***
OTU275_Roseburia	Control	Friedman test	60	21.2333	2	0	0.001	***/**
OTU677_Oscillospirales	Control	Friedman test	60	14.3216	2	0.001	0.006	**/**
OTU289_Conchiformibius	Control	Friedman test	60	0.764706	2	0.682	0.807	ns/ns
OTU521_Coriobacteriales	Control	Friedman test	60	20.5592	2	0	0.001	***/**
OTU877_Parabacteroides_sp	Control	Friedman test	60	3.17442	2	0.204	0.379	ns/ns
OTU485_Treponema_sp	Control	Friedman test	60	0.109705	2	0.947	0.962	ns/ns
OTU556_Lentimicrobium	Control	Friedman test	60	1.29614	2	0.523	0.68	ns/ns
OTU538_Clostridium_sp	Control	Friedman test	60	2.56805	2	0.277	0.45	ns/ns
OTU397_Oscillibacter	Control	Friedman test	60	5.27731	2	0.071	0.183	./ns
OTU900_Streptomyces_lavendulae	Control	Friedman test	60	29.1311	2	0	0	***/***
OTU16_Megamonas	Control	Friedman test	60	2.8	2	0.247	0.418	ns/ns
OTU6_Bacteroides_stercoris	Control	Friedman test	60	2.03333	2	0.362	0.54	ns/ns
OTU64_Prevotellaceae_bacterium	Control	Friedman test	60	3.85034	2	0.146	0.297	ns/ns
OTU26_Ruminococcus	Control	Friedman test	60	0.633333	2	0.729	0.838	ns/ns
OTU35_Bacteroides_ovatus	Control	Friedman test	60	1.63333	2	0.442	0.605	ns/ns
OTU11_Bacteroides_coprocola	Control	Friedman test	60	5.57806	2	0.061	0.165	./ns
OTU15_Bacteroides_fragilis	Control	Friedman test	60	0.833333	2	0.659	0.787	ns/ns
OTU101_Prevotella_stercorea	Control	Friedman test	60	3.69591	2	0.158	0.315	ns/ns
OTU14_Subdoligranulum	Control	Friedman test	60	0.633333	2	0.729	0.838	ns/ns
OTU600_Bacteroides	Control	Friedman test	60	2.23457	2	0.327	0.505	ns/ns
OTU178_Butyricimonas	Control	Friedman test	60	0.108787	2	0.947	0.962	ns/ns
OTU354_Oscillospiraceae	Control	Friedman test	60	7.06481	2	0.029	0.099	*/.
OTU468_Ruminococcaceae	Control	Friedman test	60	1.36406	2	0.506	0.664	ns/ns
OTU198_Alloprevotella_rava	Control	Friedman test	60	2.53333	2	0.282	0.452	ns/ns
OTU299_Arthrobacter_sp	Control	Friedman test	60	15.0294	2	0.001	0.005	**/**
OTU163_Odoribacter_splanchnicus	Control	Friedman test	60	2.03333	2	0.362	0.54	ns/ns
OTU123_Blautia	Control	Friedman test	60	13.6333	2	0.001	0.007	**/**
OTU318_Leptotrichia_sp	Control	Friedman test	60	1.04186	2	0.594	0.74	ns/ns
OTU305_Lachnospiraceae	Control	Friedman test	60	3.89944	2	0.142	0.293	ns/ns
OTU664_Faecalitalea	Control	Friedman test	60	4.55135	2	0.103	0.236	ns/ns
OTU517_Ruminococcaceae	Control	Friedman test	60	17.1441	2	0	0.002	***/**
OTU626_Johnsonella	Control	Friedman test	60	1.6875	2	0.43	0.605	ns/ns
OTU222_Lachnoclostridium	Control	Friedman test	60	3.7	2	0.157	0.315	ns/ns
OTU816_Ruminococcaceae	Control	Friedman test	60	11.5631	2	0.003	0.017	**/*
OTU231_Alistipes_finegoldii	Control	Friedman test	60	0.833333	2	0.659	0.787	ns/ns
OTU196_Ruminococcus_gauvreauii	Control	Friedman test	60	12.7	2	0.002	0.011	**/*
OTU507_Oscillospiraceae	Control	Friedman test	60	1.94203	2	0.379	0.557	ns/ns
OTU689_Coriobacteriales	Control	Friedman test	60	1.91803	2	0.383	0.561	ns/ns
OTU56_Lachnospiraceae	Control	Friedman test	60	6.7	2	0.035	0.112	*/ns
OTU486_Prevotella_pleuritidis	Control	Friedman test	60	5.55263	2	0.062	0.167	./ns
OTU223_Oscillibacter	Control	Friedman test	60	5.43333	2	0.066	0.174	./ns
OTU375_Parvimonas_micra	Control	Friedman test	60	1.47679	2	0.478	0.642	ns/ns
OTU540_Agrobacterium_radiobacter	Control	Friedman test	60	11.2737	2	0.004	0.018	**/*
OTU293_Anaerotignum_lactatifermentans	Control	Friedman test	60	11.0894	2	0.004	0.019	**/*
OTU381_Oscillospiraceae	Control	Friedman test	60	3.21186	2	0.201	0.374	ns/ns
OTU417_Dialister_pneumosintes	Control	Friedman test	60	2.9697	2	0.227	0.395	ns/ns
OTU497_Clostridiales_bacterium	Control	Friedman test	60	4.42735	2	0.109	0.241	ns/ns
OTU457_Clostridia_UCG-014	Control	Friedman test	60	0.380488	2	0.827	0.896	ns/ns
OTU243_Oscillospiraceae	Control	Friedman test	60	3.02092	2	0.221	0.39	ns/ns
OTU109_Faecalibacterium_prausnitzii	Control	Friedman test	60	14.5333	2	0.001	0.005	**/**
OTU352_Lachnoclostridium	Control	Friedman test	60	1.44538	2	0.485	0.645	ns/ns
OTU804_Lachnospiraceae_oral	Control	Friedman test	60	6.65728	2	0.036	0.114	*/ns
OTU629_Anaerovoracaceae	Control	Friedman test	60	18.2	2	0	0.002	***/**
OTU133_Eubacterium_coprostanoligenes	Control	Friedman test	60	2.55462	2	0.279	0.45	ns/ns
OTU36_Alistipes_putredinis	Control	Friedman test	60	1.63333	2	0.442	0.605	ns/ns
OTU347_Christensenellaceae	Control	Friedman test	60	0.868966	2	0.648	0.784	ns/ns
OTU167_Ruminococcaceae	Control	Friedman test	60	2.20909	2	0.331	0.51	ns/ns
OTU43_Veillonella_dispar	Control	Friedman test	60	0.4	2	0.819	0.89	ns/ns
OTU111_Sutterella	Control	Friedman test	60	9.69874	2	0.008	0.033	**/*
OTU24_Fusicatenibacter	Control	Friedman test	60	3.03333	2	0.219	0.39	ns/ns
OTU84_Blautia_obeum	Control	Friedman test	60	4.43333	2	0.109	0.241	ns/ns
OTU200_Centipeda	Control	Friedman test	60	3.03333	2	0.219	0.39	ns/ns
OTU427_Holdemania	Control	Friedman test	60	2.87029	2	0.238	0.411	ns/ns
OTU718_Bacillus	Control	Friedman test	60	4.26087	2	0.119	0.254	ns/ns
OTU518_Rhizobiaceae	Control	Friedman test	60	14.7485	2	0.001	0.005	**/**
OTU747_Nitrosomonadaceae	Control	Friedman test	60	11.1862	2	0.004	0.019	**/*
OTU138_Subdoligranulum	Control	Friedman test	60	17.2	2	0	0.002	***/**
OTU329_Bifidobacterium	Control	Friedman test	60	14.0174	2	0.001	0.006	**/**
OTU711_Ruminococcus	Control	Friedman test	60	2.3617	2	0.307	0.484	ns/ns
OTU729_Xanthobacteraceae	Control	Friedman test	60	15.7222	2	0	0.004	***/**
OTU428_Eggerthella	Control	Friedman test	60	7.75107	2	0.021	0.076	*/.
OTU476_Weissella_cibaria	Control	Friedman test	60	2.1206	2	0.346	0.527	ns/ns
OTU74_Bilophila	Control	Friedman test	60	20.6333	2	0	0.001	***/**
OTU511_Bergeyella	Control	Friedman test	60	0.445596	2	0.8	0.884	ns/ns
OTU312_Staphylococcus_aureus	Control	Friedman test	60	0.327731	2	0.849	0.911	ns/ns
OTU535_Bacteroidia	Control	Friedman test	60	0.792208	2	0.673	0.799	ns/ns
OTU189_Bacteroides	Control	Friedman test	60	19.6333	2	0	0.001	***/**
OTU77_Ruminococcus_torques	Control	Friedman test	60	0.1	2	0.951	0.962	ns/ns
OTU62_Alistipes_onderdonkii	Control	Friedman test	60	0.7	2	0.705	0.827	ns/ns
OTU107_Parabacteroides_johnsonii	Control	Friedman test	60	2.13333	2	0.344	0.526	ns/ns
OTU105_Ruminococcus_torques	Control	Friedman test	60	6.4	2	0.041	0.122	*/ns
OTU224_Clostridia_UCG-014	Control	Friedman test	60	11.678	2	0.003	0.016	**/*
OTU12_Subdoligranulum	Control	Friedman test	60	1.6	2	0.449	0.61	ns/ns
OTU132_Paraprevotella	Control	Friedman test	60	4.80889	2	0.09	0.214	./ns
OTU567_Ruminococcus_torques	Control	Friedman test	60	15.3184	2	0	0.005	***/**
OTU459_Bergeyella	Control	Friedman test	60	1.08403	2	0.582	0.732	ns/ns
OTU99_Bacteroides	Control	Friedman test	60	0.633333	2	0.729	0.838	ns/ns
OTU478_Blautia_sp	Control	Friedman test	60	1.11377	2	0.573	0.727	ns/ns
OTU793_Fusobacterium	Control	Friedman test	60	8.63594	2	0.013	0.053	*/.
OTU47_Bacteroides	Control	Friedman test	60	0.4	2	0.819	0.89	ns/ns
OTU509_Lachnospiraceae_UCG-010	Control	Friedman test	60	6.48826	2	0.039	0.119	*/ns
OTU295_Actinomyces	Control	Friedman test	60	3.43333	2	0.18	0.345	ns/ns
OTU512_Christensenellaceae_R-7	Control	Friedman test	60	0.567442	2	0.753	0.857	ns/ns
OTU888_Acidibacter	Control	Friedman test	60	18.9241	2	0	0.001	***/**
OTU627_Bacilli	Control	Friedman test	60	17.6098	2	0	0.002	***/**
OTU762_Christensenellaceae_R-7	Control	Friedman test	60	6.41451	2	0.04	0.122	*/ns
OTU211_Lachnospiraceae	Control	Friedman test	60	4.03333	2	0.133	0.278	ns/ns
OTU426_Tannerella_forsythia	Control	Friedman test	60	4.48718	2	0.106	0.241	ns/ns
OTU285_Treponema_medium	Control	Friedman test	60	0.840336	2	0.657	0.787	ns/ns
OTU182_Bacteroides	Control	Friedman test	60	13.2689	2	0.001	0.008	**/**
OTU52_Roseburia	Control	Friedman test	60	2.5	2	0.287	0.459	ns/ns
OTU748_Vicinamibacteraceae	Control	Friedman test	60	10.8289	2	0.004	0.021	**/*
OTU413_Oxalobacteraceae	Control	Friedman test	60	4.8821	2	0.087	0.208	./ns
OTU442_Clostridium_scindens	Control	Friedman test	60	0.328767	2	0.848	0.911	ns/ns
OTU171_Christensenellaceae_R-7	Control	Friedman test	60	10.0333	2	0.007	0.029	**/*
OTU141_Ruminococcus	Control	Friedman test	60	4.7173	2	0.095	0.221	./ns
OTU433_Eubacterium_coprostanoligenes	Control	Friedman test	60	4.70504	2	0.095	0.222	./ns
OTU296_Clostridia_UCG-014	Control	Friedman test	60	1.85641	2	0.395	0.57	ns/ns
OTU336_Christensenellaceae_R-7	Control	Friedman test	60	6.25641	2	0.044	0.13	*/ns
OTU753_Comamonadaceae	Control	Friedman test	60	11.0805	2	0.004	0.019	**/*
OTU229_Bacillus	Control	Friedman test	60	17.016	2	0	0.002	***/**
OTU147_Bacteroides	Control	Friedman test	60	5.63333	2	0.06	0.163	./ns
OTU228_Blautia	Control	Friedman test	60	0.351852	2	0.839	0.906	ns/ns
OTU414_Massilia_oculi	Control	Friedman test	60	10.9119	2	0.004	0.02	**/*
OTU401_Alistipes_sp	Control	Friedman test	60	0.273128	2	0.872	0.923	ns/ns
OTU396_Leptotrichia_hofstadii	Control	Friedman test	60	0.684685	2	0.71	0.829	ns/ns
OTU388_Peptococcus	Control	Friedman test	60	13.8386	2	0.001	0.007	**/**
OTU440_Capnocytophaga_ochracea	Control	Friedman test	60	2.87179	2	0.238	0.411	ns/ns
OTU437_Sphingomonas	Control	Friedman test	60	40.4091	2	0	0	***/***
OTU585_Christensenellaceae_R-7	Control	Friedman test	60	1.08955	2	0.58	0.731	ns/ns
OTU702_Lachnoclostridium	Control	Friedman test	60	4.32335	2	0.115	0.251	ns/ns
OTU348_Lachnospiraceae	Control	Friedman test	60	8.21645	2	0.016	0.062	*/.
OTU719_Alloprevotella	Control	Friedman test	60	14.5837	2	0.001	0.005	**/**
OTU370_Eubacterium_sulci	Control	Friedman test	60	0.0603448	2	0.97	0.975	ns/ns
OTU34_Bacteroides	Control	Friedman test	60	0.233333	2	0.89	0.923	ns/ns
OTU635_Eubacterium_brachy	Control	Friedman test	60	0.452174	2	0.798	0.884	ns/ns
OTU662_Solirubrobacter	Control	Friedman test	60	14.8485	2	0.001	0.005	**/**
OTU646_Ruminococcus_faecis	Control	Friedman test	60	14.0766	2	0.001	0.006	**/**
OTU490_Tuzzerella	Control	Friedman test	60	0.53617	2	0.765	0.859	ns/ns
OTU393_Clostridium_sphenoides	Control	Friedman test	60	0.563025	2	0.755	0.857	ns/ns
OTU455_Lachnospiraceae	Control	Friedman test	60	0.259414	2	0.878	0.923	ns/ns
OTU684_Eubacterium_yurii	Control	Friedman test	60	0.537445	2	0.764	0.859	ns/ns
OTU120_Prevotella_pallens	Control	Friedman test	60	0.259414	2	0.878	0.923	ns/ns
OTU247_Bacilli	Control	Friedman test	60	7.85654	2	0.02	0.072	*/.
OTU191_Lachnospiraceae	Control	Friedman test	60	1.23333	2	0.54	0.697	ns/ns
OTU827_Bacilli	Control	Friedman test	60	0.0669856	2	0.967	0.973	ns/ns
OTU700_Prevotella_sp	Control	Friedman test	60	2.29091	2	0.318	0.498	ns/ns
OTU712_Clostridium_spiroforme	Control	Friedman test	60	17.7263	2	0	0.002	***/**
OTU392_Lachnospiraceae_bacterium	Control	Friedman test	60	2	2	0.368	0.545	ns/ns
OTU561_Treponema_socranskii	Control	Friedman test	60	8.14019	2	0.017	0.063	*/.
OTU496_Clostridia_vadinBB60	Control	Friedman test	60	8.55263	2	0.014	0.055	*/.
OTU44_Ruminococcus	Control	Friedman test	60	11.7	2	0.003	0.016	**/*
OTU640_Oscillospiraceae	Control	Friedman test	60	4.84706	2	0.089	0.21	./ns
OTU311_Comamonas_testosteroni	Control	Friedman test	60	3.27749	2	0.194	0.369	ns/ns
OTU687_Phocea	Control	Friedman test	60	2.5654	2	0.277	0.45	ns/ns
OTU154_Bacteroides_dorei	Control	Friedman test	60	5.23333	2	0.073	0.187	./ns
OTU369_Prevotella_veroralis	Control	Friedman test	60	1.63333	2	0.442	0.605	ns/ns
OTU131_Bacteroides	Control	Friedman test	60	27.0333	2	0	0	***/***
OTU310_Christensenellaceae	Control	Friedman test	60	1.29515	2	0.523	0.68	ns/ns
OTU568_Synergistales_bacterium	Control	Friedman test	60	2.47059	2	0.291	0.463	ns/ns
OTU303_Capnocytophaga_granulosa	Control	Friedman test	60	6.20601	2	0.045	0.133	*/ns
OTU238_Ottowia_sp	Control	Friedman test	60	6.5678	2	0.037	0.118	*/ns
OTU334_Alistipes_sp	Control	Friedman test	60	0.626609	2	0.731	0.839	ns/ns
OTU465_Eubacterium_saphenum	Control	Friedman test	60	0.580087	2	0.748	0.853	ns/ns
OTU608_Anaerotruncus_colihominis	Control	Friedman test	60	0.689362	2	0.708	0.829	ns/ns
OTU796_Hyphomicrobium	Control	Friedman test	60	1.96748	2	0.374	0.552	ns/ns
OTU752_Vicinamibacteraceae	Control	Friedman test	60	21.5676	2	0	0.001	***/**
OTU487_Hephaestia	Control	Friedman test	60	20.5513	2	0	0.001	***/**
OTU623_Treponema_sp	Control	Friedman test	60	0.537736	2	0.764	0.859	ns/ns
OTU76_Coprococcus	Control	Friedman test	60	7.03333	2	0.03	0.099	*/.
OTU514_Leptotrichia	Control	Friedman test	60	0.55615	2	0.757	0.859	ns/ns
OTU570_Roseburia	Control	Friedman test	60	4.60494	2	0.1	0.231	ns/ns
OTU363_Sphingomonas	Control	Friedman test	60	23.7939	2	0	0	***/***
OTU542_Mitsuokella_sp	Control	Friedman test	60	0.471154	2	0.79	0.879	ns/ns
OTU278_Filifactor_alocis	Control	Friedman test	60	2.67797	2	0.262	0.436	ns/ns
OTU250_Eubacterium_ventriosum	Control	Friedman test	60	2.66667	2	0.264	0.437	ns/ns
OTU399_Desulfovibrio	Control	Friedman test	60	3.14685	2	0.207	0.382	ns/ns
OTU403_Eubacterium_hallii	Control	Friedman test	60	23.1696	2	0	0	***/***
OTU172_Agathobacter	Control	Friedman test	60	3.1	2	0.212	0.388	ns/ns
OTU280_Prevotella_shahii	Control	Friedman test	60	0.158996	2	0.924	0.949	ns/ns
OTU282_Clostridiales_bacterium	Control	Friedman test	60	3.43333	2	0.18	0.345	ns/ns
OTU307_Saccharimonadaceae	Control	Friedman test	60	4.27615	2	0.118	0.253	ns/ns
OTU217_Clostridium	Control	Friedman test	60	2.82008	2	0.244	0.418	ns/ns
OTU439_Ruminococcus_sp	Control	Friedman test	60	6.53333	2	0.038	0.118	*/ns
OTU545_Marvinbryantia	Control	Friedman test	60	10.9224	2	0.004	0.02	**/*
OTU412_Oribacterium_asaccharolyticum	Control	Friedman test	60	4.1097	2	0.128	0.268	ns/ns
OTU524_Lachnospiraceae	Control	Friedman test	60	12.8121	2	0.002	0.01	**/*
OTU253_Prevotella_oulorum	Control	Friedman test	60	4.67782	2	0.096	0.224	./ns
OTU226_Lachnospiraceae	Control	Friedman test	60	2.03333	2	0.362	0.54	ns/ns
OTU270_Porphyromonas_gingivalis	Control	Friedman test	60	0.610879	2	0.737	0.842	ns/ns
OTU872_Christensenellaceae_R-7	Control	Friedman test	60	5.8303	2	0.054	0.154	./ns
OTU660_Gemmatimonadaceae	Control	Friedman test	60	14.7778	2	0.001	0.005	**/**
OTU472_Capnocytophaga_sputigena	Control	Friedman test	60	1.13191	2	0.568	0.725	ns/ns
OTU787_Oscillospirales	Control	Friedman test	60	1.13043	2	0.568	0.725	ns/ns
OTU801_Xanthobacteraceae	Control	Friedman test	60	14.625	2	0.001	0.005	**/**
OTU113_Oscillospiraceae	Control	Friedman test	60	3.43697	2	0.179	0.345	ns/ns
OTU221_Sutturella_timonensis	Control	Friedman test	60	2.9661	2	0.227	0.395	ns/ns
OTU29_Bacteroides_plebeius	Control	Friedman test	60	4.43038	2	0.109	0.241	ns/ns
OTU230_Clostridiales_bacterium	Control	Friedman test	60	3.94142	2	0.139	0.288	ns/ns
OTU210_Paraprevotella_xylaniphila	Control	Friedman test	60	1.81818	2	0.403	0.578	ns/ns
OTU65_Oscillospiraceae	Control	Friedman test	60	6.1	2	0.047	0.139	*/ns
OTU75_Oscillospiraceae	Control	Friedman test	60	1.43333	2	0.488	0.645	ns/ns
OTU134_Tyzzerella	Control	Friedman test	60	0.32636	2	0.849	0.911	ns/ns
OTU51_Oscillospiraceae	Control	Friedman test	60	6.1	2	0.047	0.139	*/ns
OTU118_Porphyromonas	Control	Friedman test	60	2.8	2	0.247	0.418	ns/ns
OTU181_Lactobacillus	Control	Friedman test	60	3.17593	2	0.204	0.379	ns/ns
OTU125_Lachnospiraceae_UCG-003	Control	Friedman test	60	2.12017	2	0.346	0.527	ns/ns
OTU272_Ruminococcus	Control	Friedman test	60	10.7561	2	0.005	0.021	**/*
OTU435_Leptotrichia_buccalis	Control	Friedman test	60	2.55263	2	0.279	0.45	ns/ns
OTU345_Lachnoclostridium	Control	Friedman test	60	7.25957	2	0.027	0.091	*/.
OTU385_Fusicatenibacter	Control	Friedman test	60	28.4479	2	0	0	***/***
OTU121_Subdoligranulum	Control	Friedman test	60	0.433333	2	0.805	0.884	ns/ns
OTU842_Archangium_gephyra	Control	Friedman test	60	24.8029	2	0	0	***/***
OTU419_Lachnospiraceae	Control	Friedman test	60	3.82278	2	0.148	0.3	ns/ns
OTU516_Solirubrobacterales	Control	Friedman test	60	13.2763	2	0.001	0.008	**/**
OTU622_Clostridia_vadinBB60	Control	Friedman test	60	2.85549	2	0.24	0.413	ns/ns
OTU751_Chloroflexi	Control	Friedman test	60	17.6871	2	0	0.002	***/**
OTU57_Parabacteroides_sp	Control	Friedman test	60	1.9	2	0.387	0.561	ns/ns
OTU421_Clostridia_UCG-014	Control	Friedman test	60	3.47594	2	0.176	0.343	ns/ns
OTU398_Clostridia_UCG-014	Control	Friedman test	60	0.175732	2	0.916	0.944	ns/ns
OTU482_Lachnoclostridium	Control	Friedman test	60	1.07692	2	0.584	0.733	ns/ns
OTU349_Ruminococcaceae	Control	Friedman test	60	4.9	2	0.086	0.207	./ns
OTU50_Anaerostipes_hadrus	Control	Friedman test	60	10.8	2	0.005	0.021	**/*
OTU104_Eubacterium_siraeum	Control	Friedman test	60	15.4554	2	0	0.004	***/**
OTU206_Ruminococcaceae	Control	Friedman test	60	11.4026	2	0.003	0.018	**/*
OTU70_Prevotellaceae_bacterium	Control	Friedman test	60	4.96183	2	0.084	0.206	./ns
OTU137_Eubacterium_ventriosum	Control	Friedman test	60	4.3	2	0.116	0.253	ns/ns
OTU233_Lactobacillus_johnsonii	Control	Friedman test	60	0.246305	2	0.884	0.923	ns/ns
OTU180_Porphyromonas_endodontalis	Control	Friedman test	60	1.03333	2	0.597	0.74	ns/ns
OTU445_Tannerella	Control	Friedman test	60	5.27731	2	0.071	0.183	./ns
OTU390_Lachnospiraceae	Control	Friedman test	60	3.01382	2	0.222	0.39	ns/ns
OTU456_Lachnospiraceae	Control	Friedman test	60	3.86087	2	0.145	0.297	ns/ns
OTU741_Myxococcota	Control	Friedman test	60	14.3529	2	0.001	0.006	**/**
OTU209_Faecalibacterium	Control	Friedman test	60	13.7333	2	0.001	0.007	**/**
OTU562_Firmicutes	Control	Friedman test	60	12.2869	2	0.002	0.013	**/*
OTU454_Gemmatimonadaceae	Control	Friedman test	60	18.9524	2	0	0.001	***/**
OTU142_Butyricicoccus	Control	Friedman test	60	2.1	2	0.35	0.528	ns/ns
OTU630_Oscillospirales	Control	Friedman test	60	2.49495	2	0.287	0.459	ns/ns
OTU402_Bradyrhizobium_elkanii	Control	Friedman test	60	9.80612	2	0.007	0.032	**/*
OTU179_Alistipes	Control	Friedman test	60	0.506667	2	0.776	0.866	ns/ns
OTU188_Clostridia_UCG-014	Control	Friedman test	60	2.63333	2	0.268	0.441	ns/ns
OTU306_Subdoligranulum	Control	Friedman test	60	14.3333	2	0.001	0.006	**/**
OTU92_Lachnospiraceae_NK4A136	Control	Friedman test	60	0.3	2	0.861	0.916	ns/ns
OTU39_Oscillospiraceae	Control	Friedman test	60	6.4	2	0.041	0.122	*/ns
OTU158_Sutterella	Control	Friedman test	60	5.98068	2	0.05	0.146	./ns
OTU28_Parasutterella	Control	Friedman test	60	20.0333	2	0	0.001	***/**
OTU53_Blautia_sp	Control	Friedman test	60	15.1	2	0.001	0.005	**/**
OTU175_Lachnospiraceae_UCG-001	Control	Friedman test	60	15.8333	2	0	0.004	***/**
OTU203_Bacilli	Control	Friedman test	60	4.64253	2	0.098	0.227	./ns
OTU98_Romboutsia_ilealis	Control	Friedman test	60	7.23333	2	0.027	0.092	*/.
OTU54_Bacteroides_cellulosilyticus	Control	Friedman test	60	2.8	2	0.247	0.418	ns/ns
OTU186_Alloprevotella_tannerae	Control	Friedman test	60	0.4	2	0.819	0.89	ns/ns
OTU373_Clostridia_UCG-014	Control	Friedman test	60	4.35088	2	0.114	0.248	ns/ns
OTU257_Anaerostipes_hadrus	Control	Friedman test	60	0.1	2	0.951	0.962	ns/ns
OTU340_Erysipelatoclostridium_ramosum	Control	Friedman test	60	3.06329	2	0.216	0.39	ns/ns
OTU242_Campylobacter_concisus	Control	Friedman test	60	3.32218	2	0.19	0.362	ns/ns
OTU148_Prevotella_nanceiensis	Control	Friedman test	60	0.933333	2	0.627	0.767	ns/ns
OTU115_Lachnospiraceae	Control	Friedman test	60	3.73333	2	0.155	0.312	ns/ns
OTU355_Ralstonia_insidiosa	Control	Friedman test	60	0.40566	2	0.816	0.89	ns/ns
OTU264_Clostridia	Control	Friedman test	60	0.721154	2	0.697	0.823	ns/ns
OTU161_Desulfovibrio_piger	Control	Friedman test	60	1.87069	2	0.392	0.568	ns/ns
OTU78_Lachnospiraceae_ND3007	Control	Friedman test	60	3.03333	2	0.219	0.39	ns/ns
OTU277_Rhodospirillales	Control	Friedman test	60	1.63	2	0.443	0.605	ns/ns
OTU534_Ramlibacter_sp	Control	Friedman test	60	19.427	2	0	0.001	***/**
OTU643_Clostridia	Control	Friedman test	60	1.36508	2	0.505	0.664	ns/ns
OTU327_Bacteroides	Control	Friedman test	60	15.1224	2	0.001	0.005	**/**
OTU262_Ruthenibacterium_lactatiformans	Control	Friedman test	60	15.6333	2	0	0.004	***/**
OTU458_Bacteroides	Control	Friedman test	60	5.61809	2	0.06	0.163	./ns
OTU667_Treponema	Control	Friedman test	60	0.347418	2	0.841	0.906	ns/ns
OTU331_Ruminococcaceae	Control	Friedman test	60	12.4834	2	0.002	0.012	**/*
OTU926_Firmicutes	Control	Friedman test	60	7.04211	2	0.03	0.099	*/.
OTU955_Prevotella_dentalis	Control	Friedman test	60	3.48223	2	0.175	0.343	ns/ns
OTU237_Phyllobacterium	Control	Friedman test	60	21.5088	2	0	0.001	***/**
OTU308_Catenibacillus	Control	Friedman test	60	1.31381	2	0.518	0.678	ns/ns
OTU157_Coprobacter	Control	Friedman test	60	4.96203	2	0.084	0.206	./ns
OTU255_Mitsuokella	Control	Friedman test	60	0.609929	2	0.737	0.842	ns/ns
OTU241_Blautia	Control	Friedman test	60	12.0333	2	0.002	0.014	**/*
OTU204_Eubacterium_xylanophilum	Control	Friedman test	60	2.63333	2	0.268	0.441	ns/ns
OTU205_Actinomyces	Control	Friedman test	60	10.3	2	0.006	0.026	**/*
OTU261_Selenomonas_sp	Control	Friedman test	60	6.91597	2	0.031	0.103	*/ns
OTU192_Lachnospiraceae_UCG-001	Control	Friedman test	60	6.88703	2	0.032	0.104	*/ns
OTU177_Rothia	Control	Friedman test	60	12.0333	2	0.002	0.014	**/*
OTU256_Clostridia_UCG-014	Control	Friedman test	60	1.22581	2	0.542	0.697	ns/ns
OTU27_Bacteroides	PGDM	Friedman test	14	0.428571	2	0.807	0.932	ns/ns
OTU735_Lachnospiraceae	PGDM	Friedman test	14	0.514286	2	0.773	0.922	ns/ns
OTU394_Marvinbryantia	PGDM	Friedman test	14	1.21569	2	0.545	0.848	ns/ns
OTU127_Lachnospiraceae	PGDM	Friedman test	14	2.23529	2	0.327	0.714	ns/ns
OTU263_Intestinibacter	PGDM	Friedman test	14	3.50943	2	0.173	0.714	ns/ns
OTU609_Ruminococcaceae	PGDM	Friedman test	14	3.37931	2	0.185	0.714	ns/ns
OTU91_Faecalibacterium	PGDM	Friedman test	14	9.38462	2	0.009	0.579	**/ns
OTU321_Bacteroides_thetaiotaomicron	PGDM	Friedman test	14	0.571429	2	0.751	0.916	ns/ns
OTU290_Eubacterium_coprostanoligenes	PGDM	Friedman test	14	1.06667	2	0.587	0.855	ns/ns
OTU371_Alistipes_sp	PGDM	Friedman test	14	3.25	2	0.197	0.714	ns/ns
OTU195_Oscillospiraceae	PGDM	Friedman test	14	2.92308	2	0.232	0.714	ns/ns
OTU146_Bacteroides_clarus	PGDM	Friedman test	14	0.727273	2	0.695	0.896	ns/ns
OTU166_Eubacterium_siraeum	PGDM	Friedman test	14	1.72727	2	0.422	0.747	ns/ns
OTU378_Oscillospiraceae	PGDM	Friedman test	14	0.4	2	0.819	0.94	ns/ns
OTU353_Alistipes_inops	PGDM	Friedman test	14	3	2	0.223	0.714	ns/ns
OTU155_Streptococcus_anginosus	PGDM	Friedman test	14	1.44828	2	0.485	0.803	ns/ns
OTU382_Parabacteroides_goldsteinii	PGDM	Friedman test	14	0.96	2	0.619	0.855	ns/ns
OTU23_Bacteroides	PGDM	Friedman test	14	0.690909	2	0.708	0.896	ns/ns
OTU360_Adlercreutzia	PGDM	Friedman test	14	2.59574	2	0.273	0.714	ns/ns
OTU80_Bacteroides	PGDM	Friedman test	14	1	2	0.607	0.855	ns/ns
OTU498_Lachnospiraceae_UCG-010	PGDM	Friedman test	14	1.29167	2	0.524	0.839	ns/ns
OTU17_Bacteroides_massiliensis	PGDM	Friedman test	14	0.780488	2	0.677	0.896	ns/ns
OTU95_Sutterella	PGDM	Friedman test	14	4.66667	2	0.097	0.714	./ns
OTU45_Lachnospira	PGDM	Friedman test	14	1.52941	2	0.465	0.788	ns/ns
OTU7_Bacteroides_uniformis	PGDM	Friedman test	14	3	2	0.223	0.714	ns/ns
OTU48_Escherichia_coli	PGDM	Friedman test	14	3.44444	2	0.179	0.714	ns/ns
OTU22_Christensenellaceae_R-7	PGDM	Friedman test	14	0.742857	2	0.69	0.896	ns/ns
OTU85_Megasphaera_elsdenii	PGDM	Friedman test	14	0.26087	2	0.878	0.959	ns/ns
OTU103_Eubacterium_coprostanoligenes	PGDM	Friedman test	14	0.777778	2	0.678	0.896	ns/ns
OTU150_Clostridium	PGDM	Friedman test	14	0.695652	2	0.706	0.896	ns/ns
OTU400_Intestinimonas	PGDM	Friedman test	14	1.7561	2	0.416	0.747	ns/ns
OTU173_Bacillus	PGDM	Friedman test	14	3.5	2	0.174	0.714	ns/ns
OTU364_Corynebacterium_durum	PGDM	Friedman test	14	3.2	2	0.202	0.714	ns/ns
OTU313_Lactobacillus_reuteri	PGDM	Friedman test	14	1.88235	2	0.39	0.73	ns/ns
OTU495_Barnesiella	PGDM	Friedman test	14	1.13043	2	0.568	0.855	ns/ns
OTU599_Butyricimonas_sp	PGDM	Friedman test	14	2	2	0.368	0.714	ns/ns
OTU333_Clostridium_sp	PGDM	Friedman test	14	0.976744	2	0.614	0.855	ns/ns
OTU574_Acinetobacter_johnsonii	PGDM	Friedman test	14	1	2	0.607	0.855	ns/ns
OTU510_Ruminococcaceae	PGDM	Friedman test	14	2.74074	2	0.254	0.714	ns/ns
OTU780_Ruminococcaceae	PGDM	Friedman test	14	1.75	2	0.417	0.747	ns/ns
OTU361_Catenibacillus	PGDM	Friedman test	14	1.86207	2	0.394	0.73	ns/ns
OTU193_Lachnospiraceae	PGDM	Friedman test	14	1.8	2	0.407	0.746	ns/ns
OTU415_Fusobacterium_mortiferum	PGDM	Friedman test	14	0.285714	2	0.867	0.958	ns/ns
OTU448_Oscillospira	PGDM	Friedman test	14	0.0571429	2	0.972	1	ns/ns
OTU227_Bifidobacterium_bifidum	PGDM	Friedman test	14	2.86275	2	0.239	0.714	ns/ns
OTU294_Negativibacillus	PGDM	Friedman test	14	0.0555556	2	0.973	1	ns/ns
OTU374_Actinomycetaceae	PGDM	Friedman test	14	2	2	0.368	0.714	ns/ns
OTU594_Lachnospiraceae	PGDM	Friedman test	14	0.333333	2	0.846	0.948	ns/ns
OTU450_Oscillospiraceae	PGDM	Friedman test	14	0.666667	2	0.717	0.896	ns/ns
OTU520_Parabacteroides	PGDM	Friedman test	14	4.26087	2	0.119	0.714	ns/ns
OTU781_Shuttleworthia	PGDM	Friedman test	14	0.962963	2	0.618	0.855	ns/ns
OTU554_Clostridia_UCG-014	PGDM	Friedman test	14	2	2	0.368	0.714	ns/ns
OTU410_Allisonella	PGDM	Friedman test	14	0.666667	2	0.717	0.896	ns/ns
OTU359_Bacteroides	PGDM	Friedman test	14	2.39216	2	0.302	0.714	ns/ns
OTU761_Fournierella	PGDM	Friedman test	14	6.3	2	0.043	0.714	*/ns
OTU531_Lachnoclostridium	PGDM	Friedman test	14	0.148148	2	0.929	0.977	ns/ns
OTU493_Butyricicoccaceae	PGDM	Friedman test	14	1.47368	2	0.479	0.803	ns/ns
OTU139_Ruminococcus_sp	PGDM	Friedman test	14	2	2	0.368	0.714	ns/ns
OTU87_Eubacterium_coprostanoligenes	PGDM	Friedman test	14	3.6	2	0.165	0.714	ns/ns
OTU49_Eubacterium_ruminantium	PGDM	Friedman test	14	2.77419	2	0.25	0.714	ns/ns
OTU94_Lachnospiraceae_UCG-004	PGDM	Friedman test	14	3.56863	2	0.168	0.714	ns/ns
OTU41_Phascolarctobacterium_faecium	PGDM	Friedman test	14	1.07692	2	0.584	0.855	ns/ns
OTU13_Eubacterium_eligens	PGDM	Friedman test	14	0.553191	2	0.758	0.916	ns/ns
OTU79_Ruminococcus_callidus	PGDM	Friedman test	14	6.82609	2	0.033	0.714	*/ns
OTU170_Clostridia_UCG-014	PGDM	Friedman test	14	2	2	0.368	0.714	ns/ns
OTU379_Oscillospiraceae	PGDM	Friedman test	14	0.206897	2	0.902	0.976	ns/ns
OTU5_Faecalibacterium	PGDM	Friedman test	14	12	2	0.002	0.329	**/ns
OTU418_Alistipes_indistinctus	PGDM	Friedman test	14	3.62963	2	0.163	0.714	ns/ns
OTU143_Sutterella_wadsworthensis	PGDM	Friedman test	14	4	2	0.135	0.714	ns/ns
OTU302_Solobacterium_moorei	PGDM	Friedman test	14	2.34783	2	0.309	0.714	ns/ns
OTU644_Clostridium	PGDM	Friedman test	14	1	2	0.607	0.855	ns/ns
OTU425_Clostridia_UCG-014	PGDM	Friedman test	14	1	2	0.607	0.855	ns/ns
OTU174_Lachnospiraceae_UCG-010	PGDM	Friedman test	14	0.0512821	2	0.975	1	ns/ns
OTU194_Alistipes_obesi	PGDM	Friedman test	14	1.22581	2	0.542	0.848	ns/ns
OTU395_Cyanobacteriales	PGDM	Friedman test	14	1.94737	2	0.378	0.73	ns/ns
OTU759_Faecalitalea	PGDM	Friedman test	14	4.57143	2	0.102	0.714	ns/ns
OTU169_Clostridia_UCG-014	PGDM	Friedman test	14	2.15385	2	0.341	0.714	ns/ns
OTU391_Butyricimonas	PGDM	Friedman test	14	5.81818	2	0.055	0.714	./ns
OTU819_Streptomyces	PGDM	Friedman test	14	2	2	0.368	0.714	ns/ns
OTU287_Ruminococcaceae	PGDM	Friedman test	14	2.05263	2	0.358	0.714	ns/ns
OTU703_Monoglobus_pectinilyticus	PGDM	Friedman test	14	2	2	0.368	0.714	ns/ns
OTU470_Blautia	PGDM	Friedman test	14	0.925926	2	0.629	0.862	ns/ns
OTU434_Lachnospiraceae	PGDM	Friedman test	14	1.85714	2	0.395	0.73	ns/ns
OTU449_Lachnospiraceae	PGDM	Friedman test	14	0.285714	2	0.867	0.958	ns/ns
OTU625_Actinomyces	PGDM	Friedman test	14	3.5	2	0.174	0.714	ns/ns
OTU110_Barnesiella	PGDM	Friedman test	14	1.22581	2	0.542	0.848	ns/ns
OTU160_Holdemanella	PGDM	Friedman test	14	2.66667	2	0.264	0.714	ns/ns
OTU42_Lachnoclostridium	PGDM	Friedman test	14	1.84615	2	0.397	0.732	ns/ns
OTU20_Lachnospiraceae_bacterium	PGDM	Friedman test	14	5.14286	2	0.076	0.714	./ns
OTU19_Parabacteroides_distasonis	PGDM	Friedman test	14	0.166667	2	0.92	0.977	ns/ns
OTU37_Lachnospira	PGDM	Friedman test	14	3.95918	2	0.138	0.714	ns/ns
OTU46_Haemophilus_parainfluenzae	PGDM	Friedman test	14	5.91111	2	0.052	0.714	./ns
OTU21_Blautia	PGDM	Friedman test	14	2.28571	2	0.319	0.714	ns/ns
OTU61_Collinsella	PGDM	Friedman test	14	0.325581	2	0.85	0.948	ns/ns
OTU386_Eubacterium_siraeum	PGDM	Friedman test	14	3	2	0.223	0.714	ns/ns
OTU316_Haemophilus_pittmaniae	PGDM	Friedman test	14	1.85714	2	0.395	0.73	ns/ns
OTU483_Terrisporobacter	PGDM	Friedman test	14	0.787879	2	0.674	0.896	ns/ns
OTU254_Lachnoanaerobaculum	PGDM	Friedman test	14	2	2	0.368	0.714	ns/ns
OTU583_Anaerovoracaceae	PGDM	Friedman test	14	3.11111	2	0.211	0.714	ns/ns
OTU541_Lachnospiraceae	PGDM	Friedman test	14	2.68085	2	0.262	0.714	ns/ns
OTU582_Colidextribacter	PGDM	Friedman test	14	3.81818	2	0.148	0.714	ns/ns
OTU579_Oscillospirales	PGDM	Friedman test	14	0.181818	2	0.913	0.976	ns/ns
OTU785_Acidibacter	PGDM	Friedman test	14	2	2	0.368	0.714	ns/ns
OTU770_Marvinbryantia	PGDM	Friedman test	14	0.893617	2	0.64	0.873	ns/ns
OTU523_Anaerovoracaceae	PGDM	Friedman test	14	2	2	0.368	0.714	ns/ns
OTU153_Lachnospiraceae	PGDM	Friedman test	14	0.254545	2	0.88	0.959	ns/ns
OTU130_Bacteroides	PGDM	Friedman test	14	0	2	1	1	ns/ns
OTU690_Senegalimassilia	PGDM	Friedman test	14	0	2	1	1	ns/ns
OTU212_Streptococcus_hyointestinalis	PGDM	Friedman test	14	2	2	0.368	0.714	ns/ns
OTU292_Bacteroides_dorei	PGDM	Friedman test	14	3.48837	2	0.175	0.714	ns/ns
OTU260_Hungatella	PGDM	Friedman test	14	3.16667	2	0.205	0.714	ns/ns
OTU159_Bifidobacterium	PGDM	Friedman test	14	2.47059	2	0.291	0.714	ns/ns
OTU651_Roseburia	PGDM	Friedman test	14	2.84615	2	0.241	0.714	ns/ns
OTU602_Veillonella_sp	PGDM	Friedman test	14	0.5	2	0.779	0.922	ns/ns
OTU283_Prevotella	PGDM	Friedman test	14	0.4	2	0.819	0.94	ns/ns
OTU9_Bacteroides	PGDM	Friedman test	14	0.428571	2	0.807	0.932	ns/ns
OTU404_Bacteroides_intestinalis	PGDM	Friedman test	14	5.14815	2	0.076	0.714	./ns
OTU475_Clostridium_perfringens	PGDM	Friedman test	14	4.13333	2	0.127	0.714	ns/ns
OTU291_Atopobium	PGDM	Friedman test	14	0.615385	2	0.735	0.907	ns/ns
OTU800_Oscillospirales	PGDM	Friedman test	14	2	2	0.368	0.714	ns/ns
OTU377_Lachnospiraceae	PGDM	Friedman test	14	2	2	0.368	0.714	ns/ns
OTU578_Trichuris_trichiura	PGDM	Friedman test	14	5.16279	2	0.076	0.714	./ns
OTU576_Bacilli	PGDM	Friedman test	14	0.545455	2	0.761	0.916	ns/ns
OTU214_Clostridium_septicum	PGDM	Friedman test	14	0	2	1	1	ns/ns
OTU528_Serratia_fonticola	PGDM	Friedman test	14	3.25	2	0.197	0.714	ns/ns
OTU317_Acidaminococcus	PGDM	Friedman test	14	3.81818	2	0.148	0.714	ns/ns
OTU128_Barnesiella	PGDM	Friedman test	14	1	2	0.607	0.855	ns/ns
OTU236_Holdemanella	PGDM	Friedman test	14	3	2	0.223	0.714	ns/ns
OTU879_Defluviitaleaceae_UCG-011	PGDM	Friedman test	14	3.71429	2	0.156	0.714	ns/ns
OTU304_Ruminococcaceae	PGDM	Friedman test	14	0.341463	2	0.843	0.948	ns/ns
OTU580_Desulfovibrio_desulfuricans	PGDM	Friedman test	14	0.428571	2	0.807	0.932	ns/ns
OTU88_Roseburia_intestinalis	PGDM	Friedman test	14	12	2	0.002	0.329	**/ns
OTU740_Blautia	PGDM	Friedman test	14	4.67925	2	0.096	0.714	./ns
OTU83_Dorea	PGDM	Friedman test	14	0.690909	2	0.708	0.896	ns/ns
OTU564_Clostridia_vadinBB60	PGDM	Friedman test	14	2.88889	2	0.236	0.714	ns/ns
OTU825_Colidextribacter_massiliensis	PGDM	Friedman test	14	2	2	0.368	0.714	ns/ns
OTU114_Bacteroides	PGDM	Friedman test	14	0.428571	2	0.807	0.932	ns/ns
OTU245_Lachnospiraceae	PGDM	Friedman test	14	0.08	2	0.961	0.997	ns/ns
OTU447_Azospirillum_sp	PGDM	Friedman test	14	2	2	0.368	0.714	ns/ns
OTU716_Ruminiclostridium	PGDM	Friedman test	14	2	2	0.368	0.714	ns/ns
OTU515_Blautia	PGDM	Friedman test	14	2	2	0.368	0.714	ns/ns
OTU430_Lachnospiraceae	PGDM	Friedman test	14	3	2	0.223	0.714	ns/ns
OTU588_Lysinibacillus	PGDM	Friedman test	14	2	2	0.368	0.714	ns/ns
OTU288_Sutterella_stercoricanis	PGDM	Friedman test	14	2	2	0.368	0.714	ns/ns
OTU219_Lachnospiraceae	PGDM	Friedman test	14	1.12727	2	0.569	0.855	ns/ns
OTU619_Sellimonas	PGDM	Friedman test	14	4	2	0.135	0.714	ns/ns
OTU467_Oscillospiraceae	PGDM	Friedman test	14	0.428571	2	0.807	0.932	ns/ns
OTU176_Clostridia_UCG-014	PGDM	Friedman test	14	0.666667	2	0.717	0.896	ns/ns
OTU73_Eubacterium_hallii	PGDM	Friedman test	14	0.428571	2	0.807	0.932	ns/ns
OTU473_Coprobacter_secundus	PGDM	Friedman test	14	1.73333	2	0.42	0.747	ns/ns
OTU477_Clostridium_innocuum	PGDM	Friedman test	14	0.325581	2	0.85	0.948	ns/ns
OTU717_Peptococcus	PGDM	Friedman test	14	0.428571	2	0.807	0.932	ns/ns
OTU543_Mogibacterium_pumilum	PGDM	Friedman test	14	0	2	1	1	ns/ns
OTU846_Ruminococcaceae	PGDM	Friedman test	14	0.111111	2	0.946	0.987	ns/ns
OTU187_Clostridia_UCG-014	PGDM	Friedman test	14	1.55556	2	0.459	0.784	ns/ns
OTU281_Bacteroides_uniformis	PGDM	Friedman test	14	1.45098	2	0.484	0.803	ns/ns
OTU267_Muribacter_muris	PGDM	Friedman test	14	2	2	0.368	0.714	ns/ns
OTU68_Coprococcus_comes	PGDM	Friedman test	14	0.461538	2	0.794	0.932	ns/ns
OTU119_Oscillospiraceae	PGDM	Friedman test	14	9.65217	2	0.008	0.579	**/ns
OTU82_Erysipelotrichaceae_UCG-003	PGDM	Friedman test	14	0.823529	2	0.662	0.891	ns/ns
OTU69_Blautia	PGDM	Friedman test	14	1	2	0.607	0.855	ns/ns
OTU60_Bacteroides_eggerthii	PGDM	Friedman test	14	0.352941	2	0.838	0.948	ns/ns
OTU89_Fusobacterium_periodonticum	PGDM	Friedman test	14	2	2	0.368	0.714	ns/ns
OTU72_Monoglobus	PGDM	Friedman test	14	3.56863	2	0.168	0.714	ns/ns
OTU218_Muribaculaceae	PGDM	Friedman test	14	1	2	0.607	0.855	ns/ns
OTU122_Flavonifractor	PGDM	Friedman test	14	5.57143	2	0.062	0.714	./ns
OTU164_Aggregatibacter	PGDM	Friedman test	14	0.875	2	0.646	0.879	ns/ns
OTU301_Clostridiaceae_bacterium	PGDM	Friedman test	14	0.142857	2	0.931	0.977	ns/ns
OTU156_Oscillibacter_sp	PGDM	Friedman test	14	2.71429	2	0.257	0.714	ns/ns
OTU376_Peptostreptococcus_anaerobius	PGDM	Friedman test	14	0.5	2	0.779	0.922	ns/ns
OTU112_Lachnoclostridium	PGDM	Friedman test	14	7.01818	2	0.03	0.714	*/ns
OTU451_Bacteroides_sartorii	PGDM	Friedman test	14	1.14286	2	0.565	0.855	ns/ns
OTU239_Subdoligranulum	PGDM	Friedman test	14	9.12	2	0.01	0.579	*/ns
OTU185_Paraprevotella	PGDM	Friedman test	14	1	2	0.607	0.855	ns/ns
OTU208_Bacilli	PGDM	Friedman test	14	2.66667	2	0.264	0.714	ns/ns
OTU326_Pseudomonas	PGDM	Friedman test	14	1	2	0.607	0.855	ns/ns
OTU249_Tyzzerella_sp	PGDM	Friedman test	14	0.75	2	0.687	0.896	ns/ns
OTU429_Blautia	PGDM	Friedman test	14	1.07692	2	0.584	0.855	ns/ns
OTU766_Lachnospiraceae_UCG-010	PGDM	Friedman test	14	2	2	0.368	0.714	ns/ns
OTU3_Faecalibacterium_prausnitzii	PGDM	Friedman test	14	6.65455	2	0.036	0.714	*/ns
OTU58_Christensenellaceae	PGDM	Friedman test	14	0.96	2	0.619	0.855	ns/ns
OTU10_Bifidobacterium_adolescentis	PGDM	Friedman test	14	0.615385	2	0.735	0.907	ns/ns
OTU55_Streptococcus_salivarius	PGDM	Friedman test	14	1.85714	2	0.395	0.73	ns/ns
OTU4_Eubacterium_rectale	PGDM	Friedman test	14	3.57143	2	0.168	0.714	ns/ns
OTU8_Bacteroides_plebeius	PGDM	Friedman test	14	7.75	2	0.021	0.714	*/ns
OTU1_Bacteroides_vulgatus	PGDM	Friedman test	14	2.07273	2	0.355	0.714	ns/ns
OTU2_Prevotella_copri	PGDM	Friedman test	14	4.625	2	0.099	0.714	./ns
OTU165_Dialister_invisus	PGDM	Friedman test	14	0.782609	2	0.676	0.896	ns/ns
OTU405_Faecalicatena_orotica	PGDM	Friedman test	14	0.571429	2	0.751	0.916	ns/ns
OTU300_Colidextribacter	PGDM	Friedman test	14	0.823529	2	0.662	0.891	ns/ns
OTU201_Rothia_mucilaginosa	PGDM	Friedman test	14	0.615385	2	0.735	0.907	ns/ns
OTU358_Actinomyces_graevenitzii	PGDM	Friedman test	14	3.25	2	0.197	0.714	ns/ns
OTU339_Oscillospiraceae	PGDM	Friedman test	14	4.66667	2	0.097	0.714	./ns
OTU551_Peptococcaceae	PGDM	Friedman test	14	3.71429	2	0.156	0.714	ns/ns
OTU441_Granulicatella	PGDM	Friedman test	14	2	2	0.368	0.714	ns/ns
OTU202_Lactobacillus_murinus	PGDM	Friedman test	14	4	2	0.135	0.714	ns/ns
OTU129_Gemella	PGDM	Friedman test	14	2	2	0.368	0.714	ns/ns
OTU335_Lactobacillus_iners	PGDM	Friedman test	14	0.291667	2	0.864	0.958	ns/ns
OTU63_Lachnoclostridium	PGDM	Friedman test	14	7.42857	2	0.024	0.714	*/ns
OTU699_Oscillospirales	PGDM	Friedman test	14	2.33333	2	0.311	0.714	ns/ns
OTU266_Turicibacter	PGDM	Friedman test	14	3.06122	2	0.216	0.714	ns/ns
OTU362_Eubacterium_coprostanoligenes	PGDM	Friedman test	14	2	2	0.368	0.714	ns/ns
OTU71_Lachnospiraceae_bacterium	PGDM	Friedman test	14	2.33333	2	0.311	0.714	ns/ns
OTU168_Clostridium_leptum	PGDM	Friedman test	14	4.42857	2	0.109	0.714	ns/ns
OTU106_Ruminococcus_lactaris	PGDM	Friedman test	14	1.44	2	0.487	0.804	ns/ns
OTU273_Turicibacter	PGDM	Friedman test	14	5.0625	2	0.08	0.714	./ns
OTU184_Clostridium_bolteae	PGDM	Friedman test	14	0.428571	2	0.807	0.932	ns/ns
OTU124_Bacteroides	PGDM	Friedman test	14	0.109091	2	0.947	0.987	ns/ns
OTU100_Alistipes	PGDM	Friedman test	14	0.666667	2	0.717	0.896	ns/ns
OTU190_Dorea_formicigenerans	PGDM	Friedman test	14	0.461538	2	0.794	0.932	ns/ns
OTU503_Pseudobutyrivibrio	PGDM	Friedman test	14	2.53333	2	0.282	0.714	ns/ns
OTU234_Ruminococcus	PGDM	Friedman test	14	2	2	0.368	0.714	ns/ns
OTU423_Lachnospiraceae	PGDM	Friedman test	14	3.30909	2	0.191	0.714	ns/ns
OTU438_Lachnospiraceae	PGDM	Friedman test	14	0.976744	2	0.614	0.855	ns/ns
OTU268_Megasphaera_micronuciformis	PGDM	Friedman test	14	2	2	0.368	0.714	ns/ns
OTU108_Lachnospiraceae_UCG-004	PGDM	Friedman test	14	2.86275	2	0.239	0.714	ns/ns
OTU136_Subdoligranulum	PGDM	Friedman test	14	1.71429	2	0.424	0.749	ns/ns
OTU792_Eubacterium_nodatum	PGDM	Friedman test	14	2	2	0.368	0.714	ns/ns
OTU406_Lachnoclostridium	PGDM	Friedman test	14	0.5	2	0.779	0.922	ns/ns
OTU232_Schaalia_odontolytica	PGDM	Friedman test	14	1.24	2	0.538	0.848	ns/ns
OTU416_Frisingicoccus	PGDM	Friedman test	14	1.73333	2	0.42	0.747	ns/ns
OTU279_Lachnospiraceae	PGDM	Friedman test	14	4.10526	2	0.128	0.714	ns/ns
OTU117_Oscillospiraceae	PGDM	Friedman test	14	2.52	2	0.284	0.714	ns/ns
OTU93_Enterobacteriaceae	PGDM	Friedman test	14	2.97959	2	0.225	0.714	ns/ns
OTU152_Coprococcus_catus	PGDM	Friedman test	14	0	2	1	1	ns/ns
OTU350_Delftia_sp	PGDM	Friedman test	14	1	2	0.607	0.855	ns/ns
OTU324_Lachnoclostridium	PGDM	Friedman test	14	0.636364	2	0.727	0.907	ns/ns
OTU135_Eubacterium_coprostanoligenes	PGDM	Friedman test	14	6.83721	2	0.033	0.714	*/ns
OTU265_Lachnospiraceae_FCS020	PGDM	Friedman test	14	0.545455	2	0.761	0.916	ns/ns
OTU298_Enterococcus	PGDM	Friedman test	14	0.541667	2	0.763	0.916	ns/ns
OTU235_Marvinbryantia	PGDM	Friedman test	14	4	2	0.135	0.714	ns/ns
OTU337_Subdoligranulum	PGDM	Friedman test	14	4.27451	2	0.118	0.714	ns/ns
OTU484_Peptostreptococcaceae_bacterium	PGDM	Friedman test	14	5.09677	2	0.078	0.714	./ns
OTU774_Galbitalea	PGDM	Friedman test	14	2	2	0.368	0.714	ns/ns
OTU207_Phascolarctobacterium	PGDM	Friedman test	14	1	2	0.607	0.855	ns/ns
OTU314_Izemoplasmatales	PGDM	Friedman test	14	2	2	0.368	0.714	ns/ns
OTU81_Faecalibacterium	PGDM	Friedman test	14	4.13333	2	0.127	0.714	ns/ns
OTU151_Marseillibacter_massiliensis	PGDM	Friedman test	14	1.27273	2	0.529	0.841	ns/ns
OTU332_Parabacteroides_gordonii	PGDM	Friedman test	14	0.962963	2	0.618	0.855	ns/ns
OTU464_Intestinimonas	PGDM	Friedman test	14	3.5	2	0.174	0.714	ns/ns
OTU269_Intestinimonas	PGDM	Friedman test	14	2.88889	2	0.236	0.714	ns/ns
OTU443_Victivallales_bacterium	PGDM	Friedman test	14	6.86957	2	0.032	0.714	*/ns
OTU126_Carnobacterium_maltaromaticum	PGDM	Friedman test	14	1.25581	2	0.534	0.845	ns/ns
OTU59_Lachnospira	PGDM	Friedman test	14	0.727273	2	0.695	0.896	ns/ns
OTU533_Oscillospiraceae	PGDM	Friedman test	14	0.974359	2	0.614	0.855	ns/ns
OTU606_Lachnoclostridium	PGDM	Friedman test	14	3.45455	2	0.178	0.714	ns/ns
OTU97_Roseburia_hominis	PGDM	Friedman test	14	6.14286	2	0.046	0.714	*/ns
OTU32_Prevotella	PGDM	Friedman test	14	0.275862	2	0.871	0.959	ns/ns
OTU102_Butyricicoccus	PGDM	Friedman test	14	4.83636	2	0.089	0.714	./ns
OTU772_Lachnoclostridium_phocaeense	PGDM	Friedman test	14	4	2	0.135	0.714	ns/ns
OTU67_Akkermansia_muciniphila	PGDM	Friedman test	14	5.87097	2	0.053	0.714	./ns
OTU38_Ruminococcus	PGDM	Friedman test	14	1.27273	2	0.529	0.841	ns/ns
OTU90_Bacteroides_coprophilus	PGDM	Friedman test	14	1	2	0.607	0.855	ns/ns
OTU40_Bacteroides_caccae	PGDM	Friedman test	14	2.48148	2	0.289	0.714	ns/ns
OTU33_Neisseria_perflava	PGDM	Friedman test	14	0	2	1	1	ns/ns
OTU25_Roseburia_inulinivorans	PGDM	Friedman test	14	0.142857	2	0.931	0.977	ns/ns
OTU162_Lachnospiraceae	PGDM	Friedman test	14	1.02439	2	0.599	0.855	ns/ns
OTU30_Streptococcus_oralis	PGDM	Friedman test	14	4.42857	2	0.109	0.714	ns/ns
OTU18_Dialister	PGDM	Friedman test	14	2.52941	2	0.282	0.714	ns/ns
OTU66_Ruminococcus_gnavus	PGDM	Friedman test	14	0.926829	2	0.629	0.862	ns/ns
OTU501_Lachnospiraceae	PGDM	Friedman test	14	4	2	0.135	0.714	ns/ns
OTU432_Pseudopropionibacterium	PGDM	Friedman test	14	0	2	1	1	ns/ns
OTU857_Defluviitaleaceae_UCG-011	PGDM	Friedman test	14	0.928571	2	0.629	0.862	ns/ns
OTU144_Bacteroides	PGDM	Friedman test	14	1.56364	2	0.458	0.784	ns/ns
OTU648_Clostridia_bacterium	PGDM	Friedman test	14	11.7297	2	0.003	0.329	**/ns
OTU275_Roseburia	PGDM	Friedman test	14	4.42857	2	0.109	0.714	ns/ns
OTU677_Oscillospirales	PGDM	Friedman test	14	2	2	0.368	0.714	ns/ns
OTU521_Coriobacteriales	PGDM	Friedman test	14	1.2	2	0.549	0.852	ns/ns
OTU877_Parabacteroides_sp	PGDM	Friedman test	14	0.0512821	2	0.975	1	ns/ns
OTU397_Oscillibacter	PGDM	Friedman test	14	0.153846	2	0.926	0.977	ns/ns
OTU16_Megamonas	PGDM	Friedman test	14	0.285714	2	0.867	0.958	ns/ns
OTU6_Bacteroides_stercoris	PGDM	Friedman test	14	1.21569	2	0.545	0.848	ns/ns
OTU64_Prevotellaceae_bacterium	PGDM	Friedman test	14	0.2	2	0.905	0.976	ns/ns
OTU26_Ruminococcus	PGDM	Friedman test	14	4.66667	2	0.097	0.714	./ns
OTU35_Bacteroides_ovatus	PGDM	Friedman test	14	0.615385	2	0.735	0.907	ns/ns
OTU11_Bacteroides_coprocola	PGDM	Friedman test	14	2.6	2	0.273	0.714	ns/ns
OTU15_Bacteroides_fragilis	PGDM	Friedman test	14	0.327273	2	0.849	0.948	ns/ns
OTU101_Prevotella_stercorea	PGDM	Friedman test	14	2	2	0.368	0.714	ns/ns
OTU14_Subdoligranulum	PGDM	Friedman test	14	1.34545	2	0.51	0.827	ns/ns
OTU600_Bacteroides	PGDM	Friedman test	14	1.63636	2	0.441	0.767	ns/ns
OTU178_Butyricimonas	PGDM	Friedman test	14	0.325581	2	0.85	0.948	ns/ns
OTU354_Oscillospiraceae	PGDM	Friedman test	14	6	2	0.05	0.714	./ns
OTU468_Ruminococcaceae	PGDM	Friedman test	14	1.33333	2	0.513	0.827	ns/ns
OTU299_Arthrobacter_sp	PGDM	Friedman test	14	2	2	0.368	0.714	ns/ns
OTU163_Odoribacter_splanchnicus	PGDM	Friedman test	14	1.16667	2	0.558	0.855	ns/ns
OTU123_Blautia	PGDM	Friedman test	14	4.25455	2	0.119	0.714	ns/ns
OTU305_Lachnospiraceae	PGDM	Friedman test	14	2	2	0.368	0.714	ns/ns
OTU664_Faecalitalea	PGDM	Friedman test	14	0.538462	2	0.764	0.916	ns/ns
OTU517_Ruminococcaceae	PGDM	Friedman test	14	1.75	2	0.417	0.747	ns/ns
OTU222_Lachnoclostridium	PGDM	Friedman test	14	1.07692	2	0.584	0.855	ns/ns
OTU816_Ruminococcaceae	PGDM	Friedman test	14	0.722222	2	0.697	0.896	ns/ns
OTU231_Alistipes_finegoldii	PGDM	Friedman test	14	2.08	2	0.353	0.714	ns/ns
OTU196_Ruminococcus_gauvreauii	PGDM	Friedman test	14	2.47826	2	0.29	0.714	ns/ns
OTU507_Oscillospiraceae	PGDM	Friedman test	14	1.75	2	0.417	0.747	ns/ns
OTU689_Coriobacteriales	PGDM	Friedman test	14	1.33333	2	0.513	0.827	ns/ns
OTU56_Lachnospiraceae	PGDM	Friedman test	14	1	2	0.607	0.855	ns/ns
OTU223_Oscillibacter	PGDM	Friedman test	14	8.34783	2	0.015	0.695	*/ns
OTU375_Parvimonas_micra	PGDM	Friedman test	14	3.71429	2	0.156	0.714	ns/ns
OTU293_Anaerotignum_lactatifermentans	PGDM	Friedman test	14	0.363636	2	0.834	0.948	ns/ns
OTU381_Oscillospiraceae	PGDM	Friedman test	14	2	2	0.368	0.714	ns/ns
OTU417_Dialister_pneumosintes	PGDM	Friedman test	14	4	2	0.135	0.714	ns/ns
OTU457_Clostridia_UCG-014	PGDM	Friedman test	14	4.92308	2	0.085	0.714	./ns
OTU243_Oscillospiraceae	PGDM	Friedman test	14	1.46154	2	0.482	0.803	ns/ns
OTU109_Faecalibacterium_prausnitzii	PGDM	Friedman test	14	4.30769	2	0.116	0.714	ns/ns
OTU352_Lachnoclostridium	PGDM	Friedman test	14	4	2	0.135	0.714	ns/ns
OTU629_Anaerovoracaceae	PGDM	Friedman test	14	1.36842	2	0.504	0.821	ns/ns
OTU133_Eubacterium_coprostanoligenes	PGDM	Friedman test	14	2.4	2	0.301	0.714	ns/ns
OTU36_Alistipes_putredinis	PGDM	Friedman test	14	5.09091	2	0.078	0.714	./ns
OTU347_Christensenellaceae	PGDM	Friedman test	14	2	2	0.368	0.714	ns/ns
OTU167_Ruminococcaceae	PGDM	Friedman test	14	0.545455	2	0.761	0.916	ns/ns
OTU43_Veillonella_dispar	PGDM	Friedman test	14	1.38462	2	0.5	0.818	ns/ns
OTU111_Sutterella	PGDM	Friedman test	14	4.5	2	0.105	0.714	ns/ns
OTU24_Fusicatenibacter	PGDM	Friedman test	14	0	2	1	1	ns/ns
OTU84_Blautia_obeum	PGDM	Friedman test	14	0.844444	2	0.656	0.889	ns/ns
OTU427_Holdemania	PGDM	Friedman test	14	0.254545	2	0.88	0.959	ns/ns
OTU138_Subdoligranulum	PGDM	Friedman test	14	1.85714	2	0.395	0.73	ns/ns
OTU329_Bifidobacterium	PGDM	Friedman test	14	5.32	2	0.07	0.714	./ns
OTU711_Ruminococcus	PGDM	Friedman test	14	2.36364	2	0.307	0.714	ns/ns
OTU729_Xanthobacteraceae	PGDM	Friedman test	14	2	2	0.368	0.714	ns/ns
OTU428_Eggerthella	PGDM	Friedman test	14	0.388889	2	0.823	0.943	ns/ns
OTU476_Weissella_cibaria	PGDM	Friedman test	14	0.1875	2	0.911	0.976	ns/ns
OTU74_Bilophila	PGDM	Friedman test	14	0	2	1	1	ns/ns
OTU312_Staphylococcus_aureus	PGDM	Friedman test	14	0	2	1	1	ns/ns
OTU535_Bacteroidia	PGDM	Friedman test	14	0.777778	2	0.678	0.896	ns/ns
OTU189_Bacteroides	PGDM	Friedman test	14	4.16667	2	0.125	0.714	ns/ns
OTU77_Ruminococcus_torques	PGDM	Friedman test	14	5.57143	2	0.062	0.714	./ns
OTU62_Alistipes_onderdonkii	PGDM	Friedman test	14	1.65957	2	0.436	0.764	ns/ns
OTU107_Parabacteroides_johnsonii	PGDM	Friedman test	14	0.181818	2	0.913	0.976	ns/ns
OTU105_Ruminococcus_torques	PGDM	Friedman test	14	4.5	2	0.105	0.714	ns/ns
OTU224_Clostridia_UCG-014	PGDM	Friedman test	14	4.26087	2	0.119	0.714	ns/ns
OTU12_Subdoligranulum	PGDM	Friedman test	14	3.56863	2	0.168	0.714	ns/ns
OTU132_Paraprevotella	PGDM	Friedman test	14	0.666667	2	0.717	0.896	ns/ns
OTU567_Ruminococcus_torques	PGDM	Friedman test	14	8.97872	2	0.011	0.579	*/ns
OTU99_Bacteroides	PGDM	Friedman test	14	0.571429	2	0.751	0.916	ns/ns
OTU478_Blautia_sp	PGDM	Friedman test	14	4.52632	2	0.104	0.714	ns/ns
OTU47_Bacteroides	PGDM	Friedman test	14	0.142857	2	0.931	0.977	ns/ns
OTU509_Lachnospiraceae_UCG-010	PGDM	Friedman test	14	2.21053	2	0.331	0.714	ns/ns
OTU295_Actinomyces	PGDM	Friedman test	14	2	2	0.368	0.714	ns/ns
OTU512_Christensenellaceae_R-7	PGDM	Friedman test	14	3.81818	2	0.148	0.714	ns/ns
OTU627_Bacilli	PGDM	Friedman test	14	2	2	0.368	0.714	ns/ns
OTU762_Christensenellaceae_R-7	PGDM	Friedman test	14	1	2	0.607	0.855	ns/ns
OTU211_Lachnospiraceae	PGDM	Friedman test	14	1.58974	2	0.452	0.782	ns/ns
OTU182_Bacteroides	PGDM	Friedman test	14	0.327273	2	0.849	0.948	ns/ns
OTU52_Roseburia	PGDM	Friedman test	14	16	2	0	0.156	***/ns
OTU413_Oxalobacteraceae	PGDM	Friedman test	14	0.0666667	2	0.967	1	ns/ns
OTU442_Clostridium_scindens	PGDM	Friedman test	14	0.5	2	0.779	0.922	ns/ns
OTU171_Christensenellaceae_R-7	PGDM	Friedman test	14	1.75	2	0.417	0.747	ns/ns
OTU141_Ruminococcus	PGDM	Friedman test	14	1.54286	2	0.462	0.786	ns/ns
OTU433_Eubacterium_coprostanoligenes	PGDM	Friedman test	14	2	2	0.368	0.714	ns/ns
OTU296_Clostridia_UCG-014	PGDM	Friedman test	14	2.94118	2	0.23	0.714	ns/ns
OTU336_Christensenellaceae_R-7	PGDM	Friedman test	14	1	2	0.607	0.855	ns/ns
OTU753_Comamonadaceae	PGDM	Friedman test	14	2	2	0.368	0.714	ns/ns
OTU147_Bacteroides	PGDM	Friedman test	14	1.85714	2	0.395	0.73	ns/ns
OTU228_Blautia	PGDM	Friedman test	14	2.08511	2	0.353	0.714	ns/ns
OTU401_Alistipes_sp	PGDM	Friedman test	14	2.69565	2	0.26	0.714	ns/ns
OTU388_Peptococcus	PGDM	Friedman test	14	0.363636	2	0.834	0.948	ns/ns
OTU585_Christensenellaceae_R-7	PGDM	Friedman test	14	3.42857	2	0.18	0.714	ns/ns
OTU702_Lachnoclostridium	PGDM	Friedman test	14	1.78182	2	0.41	0.747	ns/ns
OTU348_Lachnospiraceae	PGDM	Friedman test	14	0.133333	2	0.936	0.98	ns/ns
OTU370_Eubacterium_sulci	PGDM	Friedman test	14	2	2	0.368	0.714	ns/ns
OTU34_Bacteroides	PGDM	Friedman test	14	1.85714	2	0.395	0.73	ns/ns
OTU635_Eubacterium_brachy	PGDM	Friedman test	14	2	2	0.368	0.714	ns/ns
OTU646_Ruminococcus_faecis	PGDM	Friedman test	14	1.86667	2	0.393	0.73	ns/ns
OTU490_Tuzzerella	PGDM	Friedman test	14	0.254545	2	0.88	0.959	ns/ns
OTU393_Clostridium_sphenoides	PGDM	Friedman test	14	2.43636	2	0.296	0.714	ns/ns
OTU455_Lachnospiraceae	PGDM	Friedman test	14	5.21569	2	0.074	0.714	./ns
OTU247_Bacilli	PGDM	Friedman test	14	0.0869565	2	0.957	0.996	ns/ns
OTU191_Lachnospiraceae	PGDM	Friedman test	14	2.88	2	0.237	0.714	ns/ns
OTU712_Clostridium_spiroforme	PGDM	Friedman test	14	1.58333	2	0.453	0.782	ns/ns
OTU496_Clostridia_vadinBB60	PGDM	Friedman test	14	0.235294	2	0.889	0.966	ns/ns
OTU44_Ruminococcus	PGDM	Friedman test	14	2.16667	2	0.338	0.714	ns/ns
OTU311_Comamonas_testosteroni	PGDM	Friedman test	14	5.77778	2	0.056	0.714	./ns
OTU687_Phocea	PGDM	Friedman test	14	2.65217	2	0.266	0.714	ns/ns
OTU154_Bacteroides_dorei	PGDM	Friedman test	14	3.59259	2	0.166	0.714	ns/ns
OTU131_Bacteroides	PGDM	Friedman test	14	0.745098	2	0.689	0.896	ns/ns
OTU310_Christensenellaceae	PGDM	Friedman test	14	2.23529	2	0.327	0.714	ns/ns
OTU568_Synergistales_bacterium	PGDM	Friedman test	14	2	2	0.368	0.714	ns/ns
OTU334_Alistipes_sp	PGDM	Friedman test	14	6.33333	2	0.042	0.714	*/ns
OTU465_Eubacterium_saphenum	PGDM	Friedman test	14	2	2	0.368	0.714	ns/ns
OTU608_Anaerotruncus_colihominis	PGDM	Friedman test	14	1.45098	2	0.484	0.803	ns/ns
OTU76_Coprococcus	PGDM	Friedman test	14	2.97561	2	0.226	0.714	ns/ns
OTU570_Roseburia	PGDM	Friedman test	14	1	2	0.607	0.855	ns/ns
OTU250_Eubacterium_ventriosum	PGDM	Friedman test	14	3.42857	2	0.18	0.714	ns/ns
OTU399_Desulfovibrio	PGDM	Friedman test	14	2	2	0.368	0.714	ns/ns
OTU403_Eubacterium_hallii	PGDM	Friedman test	14	0.0363636	2	0.982	1	ns/ns
OTU172_Agathobacter	PGDM	Friedman test	14	2.46154	2	0.292	0.714	ns/ns
OTU282_Clostridiales_bacterium	PGDM	Friedman test	14	2	2	0.368	0.714	ns/ns
OTU307_Saccharimonadaceae	PGDM	Friedman test	14	2.22857	2	0.328	0.714	ns/ns
OTU217_Clostridium	PGDM	Friedman test	14	2.05556	2	0.358	0.714	ns/ns
OTU439_Ruminococcus_sp	PGDM	Friedman test	14	2.11111	2	0.348	0.714	ns/ns
OTU545_Marvinbryantia	PGDM	Friedman test	14	1.85714	2	0.395	0.73	ns/ns
OTU524_Lachnospiraceae	PGDM	Friedman test	14	0.142857	2	0.931	0.977	ns/ns
OTU226_Lachnospiraceae	PGDM	Friedman test	14	1.55556	2	0.459	0.784	ns/ns
OTU872_Christensenellaceae_R-7	PGDM	Friedman test	14	5.72727	2	0.057	0.714	./ns
OTU787_Oscillospirales	PGDM	Friedman test	14	2	2	0.368	0.714	ns/ns
OTU801_Xanthobacteraceae	PGDM	Friedman test	14	1	2	0.607	0.855	ns/ns
OTU113_Oscillospiraceae	PGDM	Friedman test	14	5.55556	2	0.062	0.714	./ns
OTU29_Bacteroides_plebeius	PGDM	Friedman test	14	5.88235	2	0.053	0.714	./ns
OTU230_Clostridiales_bacterium	PGDM	Friedman test	14	0.75	2	0.687	0.896	ns/ns
OTU210_Paraprevotella_xylaniphila	PGDM	Friedman test	14	2	2	0.368	0.714	ns/ns
OTU65_Oscillospiraceae	PGDM	Friedman test	14	1.14894	2	0.563	0.855	ns/ns
OTU75_Oscillospiraceae	PGDM	Friedman test	14	5.09677	2	0.078	0.714	./ns
OTU134_Tyzzerella	PGDM	Friedman test	14	3.35294	2	0.187	0.714	ns/ns
OTU51_Oscillospiraceae	PGDM	Friedman test	14	1	2	0.607	0.855	ns/ns
OTU181_Lactobacillus	PGDM	Friedman test	14	0.703704	2	0.703	0.896	ns/ns
OTU125_Lachnospiraceae_UCG-003	PGDM	Friedman test	14	2.77778	2	0.249	0.714	ns/ns
OTU272_Ruminococcus	PGDM	Friedman test	14	0.8	2	0.67	0.896	ns/ns
OTU345_Lachnoclostridium	PGDM	Friedman test	14	4	2	0.135	0.714	ns/ns
OTU385_Fusicatenibacter	PGDM	Friedman test	14	0.703704	2	0.703	0.896	ns/ns
OTU121_Subdoligranulum	PGDM	Friedman test	14	0.826087	2	0.662	0.891	ns/ns
OTU419_Lachnospiraceae	PGDM	Friedman test	14	2	2	0.368	0.714	ns/ns
OTU622_Clostridia_vadinBB60	PGDM	Friedman test	14	2	2	0.368	0.714	ns/ns
OTU57_Parabacteroides_sp	PGDM	Friedman test	14	0.545455	2	0.761	0.916	ns/ns
OTU421_Clostridia_UCG-014	PGDM	Friedman test	14	1.63636	2	0.441	0.767	ns/ns
OTU398_Clostridia_UCG-014	PGDM	Friedman test	14	2	2	0.368	0.714	ns/ns
OTU482_Lachnoclostridium	PGDM	Friedman test	14	3	2	0.223	0.714	ns/ns
OTU349_Ruminococcaceae	PGDM	Friedman test	14	1.4	2	0.497	0.814	ns/ns
OTU50_Anaerostipes_hadrus	PGDM	Friedman test	14	2	2	0.368	0.714	ns/ns
OTU104_Eubacterium_siraeum	PGDM	Friedman test	14	0.75	2	0.687	0.896	ns/ns
OTU206_Ruminococcaceae	PGDM	Friedman test	14	0.666667	2	0.717	0.896	ns/ns
OTU70_Prevotellaceae_bacterium	PGDM	Friedman test	14	5.2	2	0.074	0.714	./ns
OTU137_Eubacterium_ventriosum	PGDM	Friedman test	14	3.23077	2	0.199	0.714	ns/ns
OTU233_Lactobacillus_johnsonii	PGDM	Friedman test	14	3.89474	2	0.143	0.714	ns/ns
OTU390_Lachnospiraceae	PGDM	Friedman test	14	5.92727	2	0.052	0.714	./ns
OTU456_Lachnospiraceae	PGDM	Friedman test	14	2.71429	2	0.257	0.714	ns/ns
OTU209_Faecalibacterium	PGDM	Friedman test	14	6.61538	2	0.037	0.714	*/ns
OTU562_Firmicutes	PGDM	Friedman test	14	1.86957	2	0.393	0.73	ns/ns
OTU142_Butyricicoccus	PGDM	Friedman test	14	3.56863	2	0.168	0.714	ns/ns
OTU630_Oscillospirales	PGDM	Friedman test	14	2	2	0.368	0.714	ns/ns
OTU179_Alistipes	PGDM	Friedman test	14	1.66667	2	0.435	0.764	ns/ns
OTU188_Clostridia_UCG-014	PGDM	Friedman test	14	0.181818	2	0.913	0.976	ns/ns
OTU306_Subdoligranulum	PGDM	Friedman test	14	7.43478	2	0.024	0.714	*/ns
OTU92_Lachnospiraceae_NK4A136	PGDM	Friedman test	14	2.77778	2	0.249	0.714	ns/ns
OTU39_Oscillospiraceae	PGDM	Friedman test	14	8.21277	2	0.016	0.695	*/ns
OTU158_Sutterella	PGDM	Friedman test	14	0	2	1	1	ns/ns
OTU28_Parasutterella	PGDM	Friedman test	14	0.166667	2	0.92	0.977	ns/ns
OTU53_Blautia_sp	PGDM	Friedman test	14	3	2	0.223	0.714	ns/ns
OTU175_Lachnospiraceae_UCG-001	PGDM	Friedman test	14	0.56	2	0.756	0.916	ns/ns
OTU203_Bacilli	PGDM	Friedman test	14	1.4	2	0.497	0.814	ns/ns
OTU98_Romboutsia_ilealis	PGDM	Friedman test	14	3.73077	2	0.155	0.714	ns/ns
OTU54_Bacteroides_cellulosilyticus	PGDM	Friedman test	14	0.259259	2	0.878	0.959	ns/ns
OTU373_Clostridia_UCG-014	PGDM	Friedman test	14	0.666667	2	0.717	0.896	ns/ns
OTU257_Anaerostipes_hadrus	PGDM	Friedman test	14	11.0286	2	0.004	0.374	**/ns
OTU340_Erysipelatoclostridium_ramosum	PGDM	Friedman test	14	2.36364	2	0.307	0.714	ns/ns
OTU115_Lachnospiraceae	PGDM	Friedman test	14	2.36364	2	0.307	0.714	ns/ns
OTU264_Clostridia	PGDM	Friedman test	14	3	2	0.223	0.714	ns/ns
OTU161_Desulfovibrio_piger	PGDM	Friedman test	14	0.352941	2	0.838	0.948	ns/ns
OTU78_Lachnospiraceae_ND3007	PGDM	Friedman test	14	1.31915	2	0.517	0.83	ns/ns
OTU277_Rhodospirillales	PGDM	Friedman test	14	2	2	0.368	0.714	ns/ns
OTU643_Clostridia	PGDM	Friedman test	14	1	2	0.607	0.855	ns/ns
OTU327_Bacteroides	PGDM	Friedman test	14	3.71429	2	0.156	0.714	ns/ns
OTU262_Ruthenibacterium_lactatiformans	PGDM	Friedman test	14	2.28571	2	0.319	0.714	ns/ns
OTU458_Bacteroides	PGDM	Friedman test	14	2	2	0.368	0.714	ns/ns
OTU331_Ruminococcaceae	PGDM	Friedman test	14	4	2	0.135	0.714	ns/ns
OTU926_Firmicutes	PGDM	Friedman test	14	2	2	0.368	0.714	ns/ns
OTU308_Catenibacillus	PGDM	Friedman test	14	2.26087	2	0.323	0.714	ns/ns
OTU157_Coprobacter	PGDM	Friedman test	14	1.5	2	0.472	0.797	ns/ns
OTU255_Mitsuokella	PGDM	Friedman test	14	4	2	0.135	0.714	ns/ns
OTU241_Blautia	PGDM	Friedman test	14	1	2	0.607	0.855	ns/ns
OTU204_Eubacterium_xylanophilum	PGDM	Friedman test	14	7.6	2	0.022	0.714	*/ns
OTU205_Actinomyces	PGDM	Friedman test	14	2.15385	2	0.341	0.714	ns/ns
OTU192_Lachnospiraceae_UCG-001	PGDM	Friedman test	14	2.17391	2	0.337	0.714	ns/ns
OTU177_Rothia	PGDM	Friedman test	14	0.2	2	0.905	0.976	ns/ns
OTU256_Clostridia_UCG-014	PGDM	Friedman test	14	2.23529	2	0.327	0.714	ns/ns
