# Supplementary material for: Alterations in the Gut Microbiota in Pregnant Women with Pregestational Type 2 Diabetes Mellitus
Source: mSystems. 2023 Feb 28;8(2):e01146-22. doi: 10.1128/msystems.01146-22 (PMC10134876; doi:10.1128/msystems.01146-22)
Supplement: TABLE S4 [file msystems.01146-22-s0006.xlsx]

## Sheet: Supplementary table 4 LDA.OTU
OTU	LDA Scores	Mean relative abundance (PGDM)	Mean relative abundance (Control)	Log2(PGDM/Control)	Group	Phylum	Period
OTU1_Bacteroides_vulgatus	-3.2951	0.0092908	0.0741657	-2.99687	PGMD	Bacteroidota	T1
OTU3_Faecalibacterium_prausnitzii	-3.0824	0.0112131	0.0551306	-2.29766	PGMD	Firmicutes	T1
OTU7_Bacteroides_uniformis	-2.79941	0.00744579	0.0255696	-1.77993	PGMD	Bacteroidota	T1
OTU4_Eubacterium_rectale	-2.7173	0.0160786	0.0340628	-1.08305	PGMD	Firmicutes	T1
OTU101_Prevotella_stercorea	-2.59991	0.000177053	0.00247157	-3.80284	PGMD	Bacteroidota	T1
OTU25_Roseburia_inulinivorans	-2.57421	0.00334144	0.0100137	-1.58342	PGMD	Firmicutes	T1
OTU15_Bacteroides_fragilis	-2.52806	0.00336519	0.0133948	-1.9929	PGMD	Bacteroidota	T1
OTU31_Prevotella_melaninogenica	-2.51448	0	0.00946168	-17.6889	PGMD	Bacteroidota	T1
OTU33_Neisseria_perflava	-2.42022	3.32218e-06	0.00921782	-11.4188	PGMD	Proteobacteria	T1
OTU30_Streptococcus_oralis	-2.3644	0.000286424	0.00953431	-5.05669	PGMD	Firmicutes	T1
OTU35_Bacteroides_ovatus	-2.36045	0.000271326	0.00860378	-4.98664	PGMD	Bacteroidota	T1
OTU14_Subdoligranulum	-2.33812	0.00486558	0.0132011	-1.43996	PGMD	Firmicutes	T1
OTU19_Parabacteroides_distasonis	-2.27139	0.009624	0.00932208	0.0459846	PGMD	Bacteroidota	T1
OTU13_Eubacterium_eligens	-2.25445	0.00743991	0.0124625	-0.744239	PGMD	Firmicutes	T1
OTU43_Veillonella_dispar	-2.2475	0.000917431	0.00624662	-2.76734	PGMD	Firmicutes	T1
OTU52_Roseburia	-2.21945	0.000851875	0.00488311	-2.51902	PGMD	Firmicutes	T1
OTU56_Lachnospiraceae	-2.19874	0.0012571	0.00434917	-1.7906	PGMD	Firmicutes	T1
OTU22_Christensenellaceae_R-7	-2.19089	0.00350529	0.0104661	-1.57811	PGMD	Firmicutes	T1
OTU20_Lachnospiraceae_bacterium	-2.18362	0.00585608	0.010183	-0.798143	PGMD	Firmicutes	T1
OTU40_Bacteroides_caccae	-2.17272	0.00161283	0.00645525	-2.00085	PGMD	Bacteroidota	T1
OTU26_Ruminococcus	-2.16878	0.00472185	0.00956105	-1.01781	PGMD	Firmicutes	T1
OTU46_Haemophilus_parainfluenzae	-2.15678	0.000245655	0.00598456	-4.60629	PGMD	Proteobacteria	T1
OTU18_Dialister	-2.13157	0.00526208	0.0107123	-1.02556	PGMD	Firmicutes	T1
OTU47_Bacteroides	-2.10734	0.00134209	0.00538251	-2.00376	PGMD	Bacteroidota	T1
OTU66_Ruminococcus_gnavus	-2.08181	0.00109789	0.00369909	-1.7524	PGMD	Firmicutes	T1
OTU80_Bacteroides	2.05013	0.00711974	0.00110423	2.68874	Control	Bacteroidota	T1
OTU104_Eubacterium_siraeum	2.0866	0.00344928	0.0013608	1.34181	Control	Firmicutes	T1
OTU53_Blautia_sp	2.09657	0.00887124	0.00232889	1.92947	Control	Firmicutes	T1
OTU136_Subdoligranulum	2.13259	0.00434003	0.00025159	4.10832	Control	Firmicutes	T1
OTU73_Eubacterium_hallii	2.14203	0.00623583	0.00167284	1.89826	Control	Firmicutes	T1
OTU91_Faecalibacterium	2.32825	0.00600635	0.000990328	2.60045	Control	Firmicutes	T1
OTU16_Megamonas	2.44959	0.0228536	0.00589535	1.95476	Control	Firmicutes	T1
OTU88_Roseburia_intestinalis	2.50461	0.00901239	0.000185566	5.60157	Control	Firmicutes	T1
OTU12_Subdoligranulum	2.65347	0.0279922	0.00725824	1.94733	Control	Firmicutes	T1
OTU27_Bacteroides	2.71942	0.028398	0.00154367	4.20131	Control	Bacteroidota	T1
OTU23_Bacteroides	2.9223	0.0349313	0.000612317	5.83399	Control	Bacteroidota	T1
OTU1_Bacteroides_vulgatus	-3.30722	0.0092908	0.0741657	-2.99687	PGMD	Bacteroidota	T2
OTU3_Faecalibacterium_prausnitzii	-3.1634	0.0112131	0.0551306	-2.29766	PGMD	Firmicutes	T2
OTU4_Eubacterium_rectale	-2.74998	0.0160786	0.0340628	-1.08305	PGMD	Firmicutes	T2
OTU7_Bacteroides_uniformis	-2.72594	0.00744579	0.0255696	-1.77993	PGMD	Bacteroidota	T2
OTU8_Bacteroides_plebeius	-2.64479	0.0289399	0.0183444	0.657717	PGMD	Bacteroidota	T2
OTU14_Subdoligranulum	-2.49436	0.00486558	0.0132011	-1.43996	PGMD	Firmicutes	T2
OTU15_Bacteroides_fragilis	-2.49107	0.00336519	0.0133948	-1.9929	PGMD	Bacteroidota	T2
OTU35_Bacteroides_ovatus	-2.48508	0.000271326	0.00860378	-4.98664	PGMD	Bacteroidota	T2
OTU13_Eubacterium_eligens	-2.43626	0.00743991	0.0124625	-0.744239	PGMD	Firmicutes	T2
OTU22_Christensenellaceae_R-7	-2.43521	0.00350529	0.0104661	-1.57811	PGMD	Firmicutes	T2
OTU33_Neisseria_perflava	-2.42514	3.32218e-06	0.00921782	-11.4188	PGMD	Proteobacteria	T2
OTU30_Streptococcus_oralis	-2.41076	0.000286424	0.00953431	-5.05669	PGMD	Firmicutes	T2
OTU31_Prevotella_melaninogenica	-2.34309	0	0.00946168	-17.6889	PGMD	Bacteroidota	T2
OTU20_Lachnospiraceae_bacterium	-2.30966	0.00585608	0.010183	-0.798143	PGMD	Firmicutes	T2
OTU18_Dialister	-2.28243	0.00526208	0.0107123	-1.02556	PGMD	Firmicutes	T2
OTU29_Bacteroides_plebeius	-2.27996	0.00501184	0.00825783	-0.720419	PGMD	Bacteroidota	T2
OTU46_Haemophilus_parainfluenzae	-2.23763	0.000245655	0.00598456	-4.60629	PGMD	Proteobacteria	T2
OTU40_Bacteroides_caccae	-2.22961	0.00161283	0.00645525	-2.00085	PGMD	Bacteroidota	T2
OTU43_Veillonella_dispar	-2.22893	0.000917431	0.00624662	-2.76734	PGMD	Firmicutes	T2
OTU216_Bacilli	-2.21263	0	0.000793854	-14.1138	PGMD	Firmicutes	T2
OTU47_Bacteroides	-2.19964	0.00134209	0.00538251	-2.00376	PGMD	Bacteroidota	T2
OTU64_Prevotellaceae_bacterium	-2.18372	0.00372611	0.00296029	0.331929	PGMD	Bacteroidota	T2
OTU55_Streptococcus_salivarius	-2.1752	0.00164894	0.00428527	-1.37782	PGMD	Firmicutes	T2
OTU25_Roseburia_inulinivorans	-2.03301	0.00334144	0.0100137	-1.58342	PGMD	Firmicutes	T2
OTU189_Bacteroides	2.00918	0.00243293	0.000244359	3.31538	Control	Bacteroidota	T2
OTU136_Subdoligranulum	2.0386	0.00434003	0.00025159	4.10832	Control	Firmicutes	T2
OTU284_Catenibacterium	2.06675	0.00111946	0.000106129	3.39836	Control	Firmicutes	T2
OTU73_Eubacterium_hallii	2.13512	0.00623583	0.00167284	1.89826	Control	Firmicutes	T2
OTU130_Bacteroides	2.16911	0.00481891	0.000228755	4.39657	Control	Bacteroidota	T2
OTU135_Eubacterium_coprostanoligenes	2.21128	0.00224086	0.000886132	1.33842	Control	Firmicutes	T2
OTU80_Bacteroides	2.29312	0.00711974	0.00110423	2.68874	Control	Bacteroidota	T2
OTU53_Blautia_sp	2.29515	0.00887124	0.00232889	1.92947	Control	Firmicutes	T2
OTU88_Roseburia_intestinalis	2.32553	0.00901239	0.000185566	5.60157	Control	Firmicutes	T2
OTU16_Megamonas	2.61665	0.0228536	0.00589535	1.95476	Control	Firmicutes	T2
OTU27_Bacteroides	2.91366	0.028398	0.00154367	4.20131	Control	Bacteroidota	T2
OTU23_Bacteroides	2.98411	0.0349313	0.000612317	5.83399	Control	Bacteroidota	T2
OTU1_Bacteroides_vulgatus	-3.2698	0.0092908	0.0741657	-2.99687	Control	Bacteroidota	T3
OTU3_Faecalibacterium_prausnitzii	-3.08129	0.0112131	0.0551306	-2.29766	Control	Firmicutes	T3
OTU4_Eubacterium_rectale	-2.77771	0.0160786	0.0340628	-1.08305	Control	Firmicutes	T3
OTU7_Bacteroides_uniformis	-2.68012	0.00744579	0.0255696	-1.77993	Control	Bacteroidota	T3
OTU30_Streptococcus_oralis	-2.52968	0.000286424	0.00953431	-5.05669	Control	Firmicutes	T3
OTU33_Neisseria_perflava	-2.44364	3.32218e-06	0.00921782	-11.4188	Control	Proteobacteria	T3
OTU31_Prevotella_melaninogenica	-2.44222	0	0.00946168	-17.6889	Control	Bacteroidota	T3
OTU15_Bacteroides_fragilis	-2.37072	0.00336519	0.0133948	-1.9929	Control	Bacteroidota	T3
OTU14_Subdoligranulum	-2.3337	0.00486558	0.0132011	-1.43996	Control	Firmicutes	T3
OTU46_Haemophilus_parainfluenzae	-2.30314	0.000245655	0.00598456	-4.60629	Control	Proteobacteria	T3
OTU26_Ruminococcus	-2.28739	0.00472185	0.00956105	-1.01781	Control	Firmicutes	T3
OTU22_Christensenellaceae_R-7	-2.26742	0.00350529	0.0104661	-1.57811	Control	Firmicutes	T3
OTU35_Bacteroides_ovatus	-2.22561	0.000271326	0.00860378	-4.98664	Control	Bacteroidota	T3
OTU18_Dialister	-2.20157	0.00526208	0.0107123	-1.02556	Control	Firmicutes	T3
OTU13_Eubacterium_eligens	-2.18146	0.00743991	0.0124625	-0.744239	Control	Firmicutes	T3
OTU25_Roseburia_inulinivorans	-2.17757	0.00334144	0.0100137	-1.58342	Control	Firmicutes	T3
OTU40_Bacteroides_caccae	-2.15748	0.00161283	0.00645525	-2.00085	Control	Bacteroidota	T3
OTU58_Christensenellaceae	-2.14914	0.0012859	0.00397909	-1.62962	Control	Firmicutes	T3
OTU43_Veillonella_dispar	-2.1155	0.000917431	0.00624662	-2.76734	Control	Firmicutes	T3
OTU20_Lachnospiraceae_bacterium	-2.10658	0.00585608	0.010183	-0.798143	Control	Firmicutes	T3
OTU52_Roseburia	-2.09696	0.000851875	0.00488311	-2.51902	Control	Firmicutes	T3
OTU49_Eubacterium_ruminantium	-2.06466	0.00367663	0.00454624	-0.306288	Control	Firmicutes	T3
OTU89_Fusobacterium_periodonticum	-2.04684	9.80933e-07	0.00282602	-11.4279	Control	Fusobacteriota	T3
OTU160_Holdemanella	-2.04188	0.000494042	0.00114222	-1.20906	Control	Firmicutes	T3
OTU91_Faecalibacterium	2.00852	0.00600635	0.000990328	2.60045	PGMD	Firmicutes	T3
OTU147_Bacteroides	2.04046	0.00310507	0.000498271	2.63952	PGMD	Bacteroidota	T3
OTU104_Eubacterium_siraeum	2.07732	0.00344928	0.0013608	1.34181	PGMD	Firmicutes	T3
OTU229_Bacillus	2.09328	0.00116939	0.000339543	1.78396	PGMD	Firmicutes	T3
OTU80_Bacteroides	2.12721	0.00711974	0.00110423	2.68874	PGMD	Bacteroidota	T3
OTU130_Bacteroides	2.13361	0.00481891	0.000228755	4.39657	PGMD	Bacteroidota	T3
OTU157_Coprobacter	2.13435	0.00168723	0.000792043	1.09096	PGMD	Bacteroidota	T3
OTU132_Paraprevotella	2.15325	0.00279808	0.000780455	1.84199	PGMD	Bacteroidota	T3
OTU88_Roseburia_intestinalis	2.22637	0.00901239	0.000185566	5.60157	PGMD	Firmicutes	T3
OTU99_Bacteroides	2.336	0.00556658	0.000893532	2.63914	PGMD	Bacteroidota	T3
OTU67_Akkermansia_muciniphila	2.4165	0.00402408	0.00277653	0.535367	PGMD	Verrucomicrobiota	T3
OTU173_Bacillus	2.52341	0.00272969	0.00037844	2.85045	PGMD	Firmicutes	T3
OTU23_Bacteroides	2.83846	0.0349313	0.000612317	5.83399	PGMD	Bacteroidota	T3
OTU27_Bacteroides	2.84563	0.028398	0.00154367	4.20131	PGMD	Bacteroidota	T3
OTU16_Megamonas	3.09057	0.0228536	0.00589535	1.95476	PGMD	Firmicutes	T3
OTU2_Prevotella_copri	3.19152	0.101905	0.0299947	1.76445	PGMD	Bacteroidota	T3
