# Supplementary material for: Alterations in the Gut Microbiota in Pregnant Women with Pregestational Type 2 Diabetes Mellitus
Source: mSystems. 2023 Feb 28;8(2):e01146-22. doi: 10.1128/msystems.01146-22 (PMC10134876; doi:10.1128/msystems.01146-22)
Supplement: TABLE S5 [file msystems.01146-22-s0007.xlsx]

## Sheet: Table S5
OTU	Coefficients	Mean relative abundance (PGDM)	Mean relative abundance (Control)	Log2(PGDM/Control)	Group	Phylum	Period
OTU240_Catonella_morbi	-0.0944056	0	0.000613441	-13.7419	Control	Firmicutes	T1
OTU112_Lachnoclostridium	-0.0111016	0.000537057	0.00182128	-1.76172	Control	Firmicutes	T1
OTU702_Lachnoclostridium	0.0480246	0.000169905	1.85e-05	3.19325	PGDM	Firmicutes	T1
OTU32_Prevotella	0.0559224	0.0291674	0.000621388	5.55262	PGDM	Bacteroidota	T1
OTU130_Bacteroides	0.144346	0.00481891	0.000228755	4.39657	PGDM	Bacteroidota	T1
OTU2_Prevotella_copri	0.200017	0.101905	0.0299947	1.76445	PGDM	Bacteroidota	T1
OTU711_Ruminococcus	0.246474	0.000197643	8.73e-06	4.49366	PGDM	Firmicutes	T1
OTU23_Bacteroides	0.312365	0.0349313	0.000612317	5.83399	PGDM	Bacteroidota	T1
OTU228_Blautia	0.402057	0.00226934	1.39e-05	7.3448	PGDM	Firmicutes	T1
OTU482_Lachnoclostridium	0.442323	0.000444567	1.75e-05	4.66357	PGDM	Firmicutes	T1
OTU91_Faecalibacterium	0.505665	0.00600635	0.000990328	2.60045	PGDM	Firmicutes	T1
OTU3_Faecalibacterium_prausnitzii	-0.437854	0.0112131	0.0551306	-2.29766	Control	Firmicutes	T2
OTU240_Catonella_morbi	-0.0377247	0	0.000613441	-13.7419	Control	Firmicutes	T2
OTU429_Blautia	-0.0262746	2.17e-06	0.00018836	-6.40803	Control	Firmicutes	T2
OTU2_Prevotella_copri	0.0186015	0.101905	0.0299947	1.76445	PGDM	Bacteroidota	T2
OTU32_Prevotella	0.0270848	0.0291674	0.000621388	5.55262	PGDM	Bacteroidota	T2
OTU88_Roseburia_intestinalis	0.0457799	0.00901239	0.000185566	5.60157	PGDM	Firmicutes	T2
OTU91_Faecalibacterium	0.0596775	0.00600635	0.000990328	2.60045	PGDM	Firmicutes	T2
OTU702_Lachnoclostridium	0.0992159	0.000169905	1.85e-05	3.19325	PGDM	Firmicutes	T2
OTU70_Prevotellaceae_bacterium	0.135591	0.0110895	0.000328038	5.07899	PGDM	Bacteroidota	T2
OTU482_Lachnoclostridium	0.15226	0.000444567	1.75e-05	4.66357	PGDM	Firmicutes	T2
OTU585_Christensenellaceae_R-7	0.230992	0.000249493	2.19e-05	3.50947	PGDM	Firmicutes	T2
OTU23_Bacteroides	0.406367	0.0349313	0.000612317	5.83399	PGDM	Bacteroidota	T2
OTU385_Fusicatenibacter	0.48262	0.000653264	3.39e-05	4.26825	PGDM	Firmicutes	T2
OTU228_Blautia	0.50026	0.00226934	1.39e-05	7.3448	PGDM	Firmicutes	T2
OTU3_Faecalibacterium_prausnitzii	-0.522182	0.0112131	0.0551306	-2.29766	Control	Firmicutes	T3
OTU429_Blautia	-0.327085	2.17e-06	0.00018836	-6.40803	Control	Firmicutes	T3
OTU118_Porphyromonas	-0.29169	0	0.00180168	-15.2962	Control	Bacteroidota	T3
OTU1_Bacteroides_vulgatus	-0.131456	0.0092908	0.0741657	-2.99687	Control	Bacteroidota	T3
OTU30_Streptococcus_oralis	-0.00145413	0.000286424	0.00953431	-5.05669	Control	Firmicutes	T3
OTU16_Megamonas	0.00215157	0.0228536	0.00589535	1.95476	PGDM	Firmicutes	T3
OTU130_Bacteroides	0.01518	0.00481891	0.000228755	4.39657	PGDM	Bacteroidota	T3
OTU88_Roseburia_intestinalis	0.0617611	0.00901239	0.000185566	5.60157	PGDM	Firmicutes	T3
OTU32_Prevotella	0.063315	0.0291674	0.000621388	5.55262	PGDM	Bacteroidota	T3
OTU385_Fusicatenibacter	0.0926614	0.000653264	3.39e-05	4.26825	PGDM	Firmicutes	T3
OTU27_Bacteroides	0.097596	0.028398	0.00154367	4.20131	PGDM	Bacteroidota	T3
OTU390_Lachnospiraceae	0.182188	0.000590519	4.25e-05	3.79503	PGDM	Firmicutes	T3
OTU482_Lachnoclostridium	0.282635	0.000444567	1.75e-05	4.66357	PGDM	Firmicutes	T3
OTU23_Bacteroides	0.294182	0.0349313	0.000612317	5.83399	PGDM	Bacteroidota	T3
