# Supplementary material for: Alterations in the Gut Microbiota in Pregnant Women with Pregestational Type 2 Diabetes Mellitus
Source: mSystems. 2023 Feb 28;8(2):e01146-22. doi: 10.1128/msystems.01146-22 (PMC10134876; doi:10.1128/msystems.01146-22)
Supplement: TABLE S6 [file msystems.01146-22-s0008.xlsx]

## Sheet: top-10 most eig. OTU
	T1			T2			T3
	OTU	Phylum	Eigenvector Centrality	OTU	Phylum	Eigenvector Centrality	OTU	Phylum	Eigenvector Centrality
Control	OTU30_Streptococcus_oralis	Firmicutes	1	OTU30_Streptococcus_oralis	Firmicutes	1	OTU46_Haemophilus_parainfluenzae	Proteobacteria	1
Control	OTU31_Prevotella_melaninogenica	Bacteroidota	0.988331	OTU33_Neisseria_perflava	Proteobacteria	0.999731	OTU43_Veillonella_dispar	Firmicutes	0.999942
Control	OTU33_Neisseria_perflava	Proteobacteria	0.983085	OTU46_Haemophilus_parainfluenzae	Proteobacteria	0.993297	OTU33_Neisseria_perflava	Proteobacteria	0.999744
Control	OTU46_Haemophilus_parainfluenzae	Proteobacteria	0.963027	OTU31_Prevotella_melaninogenica	Bacteroidota	0.992749	OTU31_Prevotella_melaninogenica	Bacteroidota	0.995513
Control	OTU43_Veillonella_dispar	Firmicutes	0.888296	OTU126_Carnobacterium_maltaromaticum	Firmicutes	0.981274	OTU126_Carnobacterium_maltaromaticum	Firmicutes	0.977333
Control	OTU96_Prevotella_sp	Bacteroidota	0.872603	OTU43_Veillonella_dispar	Firmicutes	0.976803	OTU89_Fusobacterium_periodonticum	Fusobacteriota	0.968297
Control	OTU55_Streptococcus_salivarius	Firmicutes	0.713809	OTU118_Porphyromonas	Bacteroidota	0.97366	OTU30_Streptococcus_oralis	Firmicutes	0.95514
Control	OTU11_Bacteroides_coprocola	Bacteroidota	0.291779	OTU96_Prevotella_sp	Bacteroidota	0.850637	OTU129_Gemella	Firmicutes	0.904022
Control	OTU8_Bacteroides_plebeius	Bacteroidota	0.123721	OTU55_Streptococcus_salivarius	Firmicutes	0.580331	OTU96_Prevotella_sp	Bacteroidota	0.877573
Control	OTU9_Bacteroides	Bacteroidota	0.0958321	OTU112_Lachnoclostridium	Firmicutes	0.1193	OTU118_Porphyromonas	Bacteroidota	0.871682
PGDM	OTU91_Faecalibacterium	Firmicutes	1	OTU144_Bacteroides	Bacteroidota	1	OTU80_Bacteroides	Bacteroidota	1
PGDM	OTU5_Faecalibacterium	Firmicutes	0.97052	OTU9_Bacteroides	Bacteroidota	0.985108	OTU130_Bacteroides	Bacteroidota	0.611376
PGDM	OTU37_Lachnospira	Firmicutes	0.918623	OTU23_Bacteroides	Bacteroidota	0.979321	OTU34_Bacteroides	Bacteroidota	0.598652
PGDM	OTU20_Lachnospiraceae_bacterium	Firmicutes	0.873261	OTU1_Bacteroides_vulgatus	Bacteroidota	0.870593	OTU41_Phascolarctobacterium_faecium	Firmicutes	0.561412
PGDM	OTU109_Faecalibacterium_prausnitzii	Firmicutes	0.844505	OTU28_Parasutterella	Proteobacteria	0.728173	OTU21_Blautia	Firmicutes	0.492214
PGDM	OTU3_Faecalibacterium_prausnitzii	Firmicutes	0.602695	OTU63_Lachnoclostridium	Firmicutes	0.66361	OTU24_Fusicatenibacter	Firmicutes	0.489258
PGDM	OTU102_Butyricicoccus	Firmicutes	0.179287	OTU182_Bacteroides	Bacteroidota	0.5965	OTU19_Parabacteroides_distasonis	Bacteroidota	0.46932
PGDM	OTU27_Bacteroides	Bacteroidota	1.47108e-15	OTU19_Parabacteroides_distasonis	Bacteroidota	0.277865	OTU189_Bacteroides	Bacteroidota	0.450912
PGDM	OTU34_Bacteroides	Bacteroidota	1.39525e-15	OTU80_Bacteroides	Bacteroidota	0.25331	OTU99_Bacteroides	Bacteroidota	0.410189
PGDM	OTU80_Bacteroides	Bacteroidota	1.24778e-15	OTU34_Bacteroides	Bacteroidota	0.245221	OTU7_Bacteroides_uniformis	Bacteroidota	0.313529

## Sheet: Characteristics of networks
	Average degree	Clustering coefficient	Edges	Graph density	Modularity	Nodes
Control T1	6.816	0.389	259	0.091	0.54	76
Control T2	6.692	0.467	261	0.087	0.593	78
Control T3	6.5	0.424	286	0.075	0.563	88
PGDM T1	2.649	0.807	49	0.074	0.821	37
PGDM T2	3.263	0.681	62	0.088	0.723	38
PGDM T3	3	0.481	51	0.091	0.658	34
